# Supplementary material for: High Temperature Drives Topoisomerase Mediated Chromosomal Break Repair Pathway Choice
Source: Cancers (Basel). 2021 May 12;13(10):2315. doi: 10.3390/cancers13102315 (PMC8151962; doi:10.3390/cancers13102315)
Supplement: Supplementary file 1 [file cancers-13-02315-s001.zip]

Archive with 6 entries (5 files):
- cancers-1171904-supplementary-FINAL/
- cancers-1171904-supplementary-FINAL/Figure S1 V20.pdf
- cancers-1171904-supplementary-FINAL/Figure S2 V20.pdf
- cancers-1171904-supplementary-FINAL/Figure S3 V20.pdf
- cancers-1171904-supplementary-FINAL/Figure S4 uncropped WB images.pdf
- cancers-1171904-supplementary-FINAL/Table S1- file 1 MS raw data V17 MA.xlsx
