# Supplementary material for: High Temperature Drives Topoisomerase Mediated Chromosomal Break Repair Pathway Choice
Source: Cancers (Basel). 2021 May 12;13(10):2315. doi: 10.3390/cancers13102315 (PMC8151962; doi:10.3390/cancers13102315)
Supplement: Supplementary file 1 [file cancers-13-02315-s001.zip › cancers-1171904-supplementary-FINAL/Table S1- file 1 MS raw data V17 MA.xlsx]

## Sheet: Proteins list sorted
93 common elements in "c", "h" and "hm"			105 elements included exclusively in "c"			6 elements included exclusively in "h"			59 elements included exclusively in "hm"			4 common elements in "c" and "h":			24 common elements in "h" and "hm"			52 common elements in "c" and "hm"
UniProtKB Gene Name ID	Gene name	Gene description	UniProtKB Gene Name ID	Gene name	Gene description	UniProtKB Gene Name ID	Gene name	Gene description	UniProtKB Gene Name ID	Gene name	Gene description	UniProtKB Gene Name ID	Gene name	Gene description	UniProtKB Gene Name ID	Gene name	Gene description	UniProtKB Gene Name ID	Gene name	Gene description
O14950	MYL12B	myosin light chain 12B [Source:HGNC Symbol;Acc:HGNC:29827]	A0M8Q6	IGLC7	Immunoglobulin lambda constant 7	P08758	ANXA5	annexin A5 [Source:HGNC Symbol;Acc:HGNC:543]	A5A3E0	POTEF	POTE ankyrin domain family member F [Source:HGNC Symbol;Acc:HGNC:33905]	P00558	PGK1	phosphoglycerate kinase 1 [Source:HGNC Symbol;Acc:HGNC:8896]	O00151	PDLIM1	PDZ and LIM domain 1 [Source:HGNC Symbol;Acc:HGNC:2067]	E9PAV3	NACA	nascent polypeptide associated complex subunit alpha [Source:HGNC Symbol;Acc:HGNC:7629]
O75083	WDR1	WD repeat domain 1 [Source:HGNC Symbol;Acc:HGNC:12754]	A8K979	ERI2	ERI1 exoribonuclease family member 2 [Source:HGNC Symbol;Acc:HGNC:30541]	P0CF74	IGLC6	Immunoglobulin lambda constant 6	O15143	ARPC1B	actin related protein 2/3 complex subunit 1B [Source:HGNC Symbol;Acc:HGNC:704]	P01857	IGHG1	immunoglobulin heavy constant gamma 1 (G1m marker) [Source:HGNC Symbol;Acc:HGNC:5525]	O00299	CLIC1	chloride intracellular channel 1 [Source:HGNC Symbol;Acc:HGNC:2062]	O60814	H2BC12	H2B clustered histone 12 [Source:HGNC Symbol;Acc:HGNC:13954]
P00338	LDHA	lactate dehydrogenase A [Source:HGNC Symbol;Acc:HGNC:6535]	B0I1T2	MYO1G	myosin IG [Source:HGNC Symbol;Acc:HGNC:13880]	P0DPH7	TUBA3C	tubulin alpha 3c [Source:HGNC Symbol;Acc:HGNC:12408]	O15145	ARPC3	actin related protein 2/3 complex subunit 3 [Source:HGNC Symbol;Acc:HGNC:706]	P04075	ALDOA	aldolase, fructose-bisphosphate A [Source:HGNC Symbol;Acc:HGNC:414]	O43707	ACTN4	actinin alpha 4 [Source:HGNC Symbol;Acc:HGNC:166]	O75955	FLOT1	flotillin 1 [Source:HGNC Symbol;Acc:HGNC:3757]
P00738	HP	haptoglobin [Source:HGNC Symbol;Acc:HGNC:5141]	O00159	MYO1C	myosin IC [Source:HGNC Symbol;Acc:HGNC:7597]	P21796	VDAC1	voltage dependent anion channel 1 [Source:HGNC Symbol;Acc:HGNC:12669]	O43175	PHGDH	phosphoglycerate dehydrogenase [Source:HGNC Symbol;Acc:HGNC:8923]	P04350	TUBB4A	tubulin beta 4A class IVa [Source:HGNC Symbol;Acc:HGNC:20774]	O75369	FLNB	filamin B [Source:HGNC Symbol;Acc:HGNC:3755]	P01009	SERPINA1	serpin family A member 1 [Source:HGNC Symbol;Acc:HGNC:8941]
P01834	IGKC	Immunoglobulin kappa constant	O00571	DDX3X	DEAD-box helicase 3 X-linked [Source:HGNC Symbol;Acc:HGNC:2745]	P28799	GRN	granulin precursor [Source:HGNC Symbol;Acc:HGNC:4601]	O43324	EEF1E1	eukaryotic translation elongation factor 1 epsilon 1 [Source:HGNC Symbol;Acc:HGNC:3212]				P06744	GPI	glucose-6-phosphate isomerase [Source:HGNC Symbol;Acc:HGNC:4458]	P01023	A2M	alpha-2-macroglobulin [Source:HGNC Symbol;Acc:HGNC:7]
P02768	ALB	albumin [Source:HGNC Symbol;Acc:HGNC:399]	O15371	EIF3D	eukaryotic translation initiation factor 3 subunit D [Source:HGNC Symbol;Acc:HGNC:3278]	P62891	RPL39	ribosomal protein L39 [Source:HGNC Symbol;Acc:HGNC:10350]	O75947	ATP5PD	ATP synthase peripheral stalk subunit d [Source:HGNC Symbol;Acc:HGNC:845]				P07814	EPRS1	glutamyl-prolyl-tRNA synthetase 1 [Source:HGNC Symbol;Acc:HGNC:3418]	P01876	IGHA1	immunoglobulin heavy constant alpha 1 [Source:HGNC Symbol;Acc:HGNC:5478]
P02787	TF	transferrin [Source:HGNC Symbol;Acc:HGNC:11740]	O43143	DHX15	DEAH-box helicase 15 [Source:HGNC Symbol;Acc:HGNC:2738]				P01889	HLA-B	major histocompatibility complex, class I, B [Source:HGNC Symbol;Acc:HGNC:4932]				P08133	ANXA6	annexin A6 [Source:HGNC Symbol;Acc:HGNC:544]	P01892	HLA-A	HLA class I histocompatibility antigen, A alpha chain
P04264	KRT1	keratin 1 [Source:HGNC Symbol;Acc:HGNC:6412]	O60506	SYNCRIP	synaptotagmin binding cytoplasmic RNA interacting protein [Source:HGNC Symbol;Acc:HGNC:16918]				P02790	HPX	hemopexin [Source:HGNC Symbol;Acc:HGNC:5171]				P14317	HCLS1	hematopoietic cell-specific Lyn substrate 1 [Source:HGNC Symbol;Acc:HGNC:4844]	P02533	KRT14	keratin 14 [Source:HGNC Symbol;Acc:HGNC:6416]
P04406	GAPDH	glyceraldehyde-3-phosphate dehydrogenase [Source:HGNC Symbol;Acc:HGNC:4141]	O60841	EIF5B	eukaryotic translation initiation factor 5B [Source:HGNC Symbol;Acc:HGNC:30793]				P04899	GNAI2	G protein subunit alpha i2 [Source:HGNC Symbol;Acc:HGNC:4385]				P18669	PGAM1	phosphoglycerate mutase 1 [Source:HGNC Symbol;Acc:HGNC:8888]	P02647	APOA1	apolipoprotein A1 [Source:HGNC Symbol;Acc:HGNC:600]
P05386	RPLP1	ribosomal protein lateral stalk subunit P1 [Source:HGNC Symbol;Acc:HGNC:10372]	O75475	PSIP1	PC4 and SFRS1 interacting protein 1 [Source:HGNC Symbol;Acc:HGNC:9527]				P09382	LGALS1	galectin 1 [Source:HGNC Symbol;Acc:HGNC:6561]				P31939	ATIC	5-aminoimidazole-4-carboxamide ribonucleotide formyltransferase/IMP cyclohydrolase [Source:HGNC Symbol;Acc:HGNC:794]	P04004	VTN	vitronectin [Source:HGNC Symbol;Acc:HGNC:12724]
P05387	RPLP2	ribosomal protein lateral stalk subunit P2 [Source:HGNC Symbol;Acc:HGNC:10377]	O75531	BANF1	BAF nuclear assembly factor 1 [Source:HGNC Symbol;Acc:HGNC:17397]				P09496	CLTA	clathrin light chain A [Source:HGNC Symbol;Acc:HGNC:2090]				P46940	IQGAP1	IQ motif containing GTPase activating protein 1 [Source:HGNC Symbol;Acc:HGNC:6110]	P04908	H2AC4	H2A clustered histone 4 [Source:HGNC Symbol;Acc:HGNC:4734]
P05388	RPLP0	ribosomal protein lateral stalk subunit P0 [Source:HGNC Symbol;Acc:HGNC:10371]	O95793	STAU1	staufen double-stranded RNA binding protein 1 [Source:HGNC Symbol;Acc:HGNC:11370]				P0CG38	POTEI	POTE ankyrin domain family member I [Source:HGNC Symbol;Acc:HGNC:37093]				P47755	CAPZA2	capping actin protein of muscle Z-line subunit alpha 2 [Source:HGNC Symbol;Acc:HGNC:1490]	P05141	SLC25A5	solute carrier family 25 member 5 [Source:HGNC Symbol;Acc:HGNC:10991]
P06576	ATP5F1B	ATP synthase F1 subunit beta [Source:HGNC Symbol;Acc:HGNC:830]	P00367	GLUD1	glutamate dehydrogenase 1 [Source:HGNC Symbol;Acc:HGNC:4335]				P0CG47	UBB	ubiquitin B [Source:HGNC Symbol;Acc:HGNC:12463]				P49327	FASN	fatty acid synthase [Source:HGNC Symbol;Acc:HGNC:3594]	P05198	EIF2S1	eukaryotic translation initiation factor 2 subunit alpha [Source:HGNC Symbol;Acc:HGNC:3265]
P06748	NPM1	nucleophosmin 1 [Source:HGNC Symbol;Acc:HGNC:7910]	P01859	IGHG2	immunoglobulin heavy constant gamma 2 (G2m marker) [Source:HGNC Symbol;Acc:HGNC:5526]				P0DOX5	N/A	Immunoglobulin gamma-1 heavy chain				P60174	TPI1	triosephosphate isomerase 1 [Source:HGNC Symbol;Acc:HGNC:12009]	P06733	ENO1	enolase 1 [Source:HGNC Symbol;Acc:HGNC:3350]
P06753	TPM3	tropomyosin 3 [Source:HGNC Symbol;Acc:HGNC:12012]	P01871	IGHM	immunoglobulin heavy constant mu [Source:HGNC Symbol;Acc:HGNC:5541]				P0DOY2	IGLC2	Immunoglobulin lambda constant 2				P62736	ACTA2	actin alpha 2, smooth muscle [Source:HGNC Symbol;Acc:HGNC:130]	P08708	RPS17	ribosomal protein S17 [Source:HGNC Symbol;Acc:HGNC:10397]
P07437	TUBB	tubulin beta class I [Source:HGNC Symbol;Acc:HGNC:20778]	P01891	HLA-A	HLA class I histocompatibility antigen, A alpha chain				P14649	MYL6B	myosin light chain 6B [Source:HGNC Symbol;Acc:HGNC:29823]				P68133	ACTA1	actin alpha 1, skeletal muscle [Source:HGNC Symbol;Acc:HGNC:129]	P08865	RPSA	ribosomal protein SA [Source:HGNC Symbol;Acc:HGNC:6502]
P07737	PFN1	profilin 1 [Source:HGNC Symbol;Acc:HGNC:8881]	P09651	HNRNPA1	heterogeneous nuclear ribonucleoprotein A1 [Source:HGNC Symbol;Acc:HGNC:5031]				P14868	DARS1	aspartyl-tRNA synthetase 1 [Source:HGNC Symbol;Acc:HGNC:2678]				P78371	CCT2	chaperonin containing TCP1 subunit 2 [Source:HGNC Symbol;Acc:HGNC:1615]	P0DMV8	HSPA1A	heat shock protein family A (Hsp70) member 1A [Source:HGNC Symbol;Acc:HGNC:5232]
P07900	HSP90AA1	heat shock protein 90 alpha family class A member 1 [Source:HGNC Symbol;Acc:HGNC:5253]	P0DOX8	N/A	Immunoglobulin lambda-1 light chain				P16402	H1-3	H1.3 linker histone, cluster member [Source:HGNC Symbol;Acc:HGNC:4717]				Q00610	CLTC	clathrin heavy chain [Source:HGNC Symbol;Acc:HGNC:2092]	P11940	PABPC1	poly(A) binding protein cytoplasmic 1 [Source:HGNC Symbol;Acc:HGNC:8554]
P08238	HSP90AB1	heat shock protein 90 alpha family class B member 1 [Source:HGNC Symbol;Acc:HGNC:5258]	P10412	H1-4	H1.4 linker histone, cluster member [Source:HGNC Symbol;Acc:HGNC:4718]				P20674	COX5A	cytochrome c oxidase subunit 5A [Source:HGNC Symbol;Acc:HGNC:2267]				Q14152	EIF3A	eukaryotic translation initiation factor 3 subunit A [Source:HGNC Symbol;Acc:HGNC:3271]	P13647	KRT5	keratin 5 [Source:HGNC Symbol;Acc:HGNC:6442]
P08670	VIM	vimentin [Source:HGNC Symbol;Acc:HGNC:12692]	P12236	SLC25A6	solute carrier family 25 member 6 [Source:HGNC Symbol;Acc:HGNC:10992]				P21291	CSRP1	cysteine and glycine rich protein 1 [Source:HGNC Symbol;Acc:HGNC:2469]				Q15019	SEPTIN2	septin 2 [Source:HGNC Symbol;Acc:HGNC:7729]	P14618	PKM	pyruvate kinase M1/2 [Source:HGNC Symbol;Acc:HGNC:9021]
P09211	GSTP1	glutathione S-transferase pi 1 [Source:HGNC Symbol;Acc:HGNC:4638]	P12956	XRCC6	X-ray repair cross complementing 6 [Source:HGNC Symbol;Acc:HGNC:4055]				P22314	UBA1	ubiquitin like modifier activating enzyme 1 [Source:HGNC Symbol;Acc:HGNC:12469]				Q562R1	ACTBL2	actin beta like 2 [Source:HGNC Symbol;Acc:HGNC:17780]	P14625	HSP90B1	heat shock protein 90 beta family member 1 [Source:HGNC Symbol;Acc:HGNC:12028]
P0DP23	CALM1	calmodulin 1 [Source:HGNC Symbol;Acc:HGNC:1442]	P15311	EZR	ezrin [Source:HGNC Symbol;Acc:HGNC:12691]				P24534	EEF1B2	eukaryotic translation elongation factor 1 beta 2 [Source:HGNC Symbol;Acc:HGNC:3208]				Q92598	HSPH1	heat shock protein family H (Hsp110) member 1 [Source:HGNC Symbol;Acc:HGNC:16969]	P18077	RPL35A	ribosomal protein L35a [Source:HGNC Symbol;Acc:HGNC:10345]
P10809	HSPD1	heat shock protein family D (Hsp60) member 1 [Source:HGNC Symbol;Acc:HGNC:5261]	P16401	H1-5	H1.5 linker histone, cluster member [Source:HGNC Symbol;Acc:HGNC:4719]				P25101	EDNRA	endothelin receptor type A [Source:HGNC Symbol;Acc:HGNC:3179]				Q9UHB6	LIMA1	LIM domain and actin binding 1 [Source:HGNC Symbol;Acc:HGNC:24636]	P22626	HNRNPA2B1	heterogeneous nuclear ribonucleoprotein A2/B1 [Source:HGNC Symbol;Acc:HGNC:5033]
P11021	HSPA5	heat shock protein family A (Hsp70) member 5 [Source:HGNC Symbol;Acc:HGNC:5238]	P17844	DDX5	DEAD-box helicase 5 [Source:HGNC Symbol;Acc:HGNC:2746]				P27708	CAD	carbamoyl-phosphate synthetase 2, aspartate transcarbamylase, and dihydroorotase [Source:HGNC Symbol;Acc:HGNC:1424]				Q9Y490	TLN1	talin 1 [Source:HGNC Symbol;Acc:HGNC:11845]	P25398	RPS12	ribosomal protein S12 [Source:HGNC Symbol;Acc:HGNC:10385]
P11142	HSPA8	heat shock protein family A (Hsp70) member 8 [Source:HGNC Symbol;Acc:HGNC:5241]	P22695	UQCRC2	ubiquinol-cytochrome c reductase core protein 2 [Source:HGNC Symbol;Acc:HGNC:12586]				P32119	PRDX2	peroxiredoxin 2 [Source:HGNC Symbol;Acc:HGNC:9353]							P30048	PRDX3	peroxiredoxin 3 [Source:HGNC Symbol;Acc:HGNC:9354]
P13639	EEF2	eukaryotic translation elongation factor 2 [Source:HGNC Symbol;Acc:HGNC:3214]	P26599	PTBP1	polypyrimidine tract binding protein 1 [Source:HGNC Symbol;Acc:HGNC:9583]				P37802	TAGLN2	transgelin 2 [Source:HGNC Symbol;Acc:HGNC:11554]							P30101	PDIA3	protein disulfide isomerase family A member 3 [Source:HGNC Symbol;Acc:HGNC:4606]
P13645	KRT10	keratin 10 [Source:HGNC Symbol;Acc:HGNC:6413]	P27348	YWHAQ	tyrosine 3-monooxygenase/tryptophan 5-monooxygenase activation protein theta [Source:HGNC Symbol;Acc:HGNC:12854]				P40227	CCT6A	chaperonin containing TCP1 subunit 6A [Source:HGNC Symbol;Acc:HGNC:1620]							P32969	RPL9	ribosomal protein L9 [Source:HGNC Symbol;Acc:HGNC:10369]
P13796	LCP1	lymphocyte cytosolic protein 1 [Source:HGNC Symbol;Acc:HGNC:6528]	P27816	MAP4	microtubule associated protein 4 [Source:HGNC Symbol;Acc:HGNC:6862]				P49368	CCT3	chaperonin containing TCP1 subunit 3 [Source:HGNC Symbol;Acc:HGNC:1616]							P35637	FUS	FUS RNA binding protein [Source:HGNC Symbol;Acc:HGNC:4010]
P15880	RPS2	ribosomal protein S2 [Source:HGNC Symbol;Acc:HGNC:10404]	P31943	HNRNPH1	heterogeneous nuclear ribonucleoprotein H1 [Source:HGNC Symbol;Acc:HGNC:5041]				P50552	VASP	vasodilator stimulated phosphoprotein [Source:HGNC Symbol;Acc:HGNC:12652]							P37108	SRP14	signal recognition particle 14 [Source:HGNC Symbol;Acc:HGNC:11299]
P18124	RPL7	ribosomal protein L7 [Source:HGNC Symbol;Acc:HGNC:10363]	P35659	DEK	DEK proto-oncogene [Source:HGNC Symbol;Acc:HGNC:2768]				P50990	CCT8	chaperonin containing TCP1 subunit 8 [Source:HGNC Symbol;Acc:HGNC:1623]							P41091	EIF2S3	eukaryotic translation initiation factor 2 subunit gamma [Source:HGNC Symbol;Acc:HGNC:3267]
P18621	RPL17	ribosomal protein L17 [Source:HGNC Symbol;Acc:HGNC:10307]	P39019	RPS19	ribosomal protein S19 [Source:HGNC Symbol;Acc:HGNC:10402]				P52566	ARHGDIB	Rho GDP dissociation inhibitor beta [Source:HGNC Symbol;Acc:HGNC:679]							P42677	RPS27	ribosomal protein S27 [Source:HGNC Symbol;Acc:HGNC:10416]
P19338	NCL	nucleolin [Source:HGNC Symbol;Acc:HGNC:7667]	P42166	TMPO	thymopoietin [Source:HGNC Symbol;Acc:HGNC:11875]				P61160	ACTR2	actin related protein 2 [Source:HGNC Symbol;Acc:HGNC:169]							P42766	RPL35	ribosomal protein L35 [Source:HGNC Symbol;Acc:HGNC:10344]
P19474	TRIM21	tripartite motif containing 21 [Source:HGNC Symbol;Acc:HGNC:11312]	P46781	RPS9	ribosomal protein S9 [Source:HGNC Symbol;Acc:HGNC:10442]				P61604	HSPE1	heat shock protein family E (Hsp10) member 1 [Source:HGNC Symbol;Acc:HGNC:5269]							P46779	RPL28	ribosomal protein L28 [Source:HGNC Symbol;Acc:HGNC:10330]
P21333	FLNA	filamin A [Source:HGNC Symbol;Acc:HGNC:3754]	P46782	RPS5	ribosomal protein S5 [Source:HGNC Symbol;Acc:HGNC:10426]				P61981	YWHAG	tyrosine 3-monooxygenase/tryptophan 5-monooxygenase activation protein gamma [Source:HGNC Symbol;Acc:HGNC:12852]							P53999	SUB1	SUB1 regulator of transcription [Source:HGNC Symbol;Acc:HGNC:19985]
P23396	RPS3	ribosomal protein S3 [Source:HGNC Symbol;Acc:HGNC:10420]	P46783	RPS10	ribosomal protein S10 [Source:HGNC Symbol;Acc:HGNC:10383]				P62136	PPP1CA	protein phosphatase 1 catalytic subunit alpha [Source:HGNC Symbol;Acc:HGNC:9281]							P55209	NAP1L1	nucleosome assembly protein 1 like 1 [Source:HGNC Symbol;Acc:HGNC:7637]
P23528	CFL1	cofilin 1 [Source:HGNC Symbol;Acc:HGNC:1874]	P49411	TUFM	Elongation factor Tu, mitochondrial				P62191	PSMC1	proteasome 26S subunit, ATPase 1 [Source:HGNC Symbol;Acc:HGNC:9547]							P61313	RPL15	ribosomal protein L15 [Source:HGNC Symbol;Acc:HGNC:10306]
P25705	ATP5F1A	ATP synthase F1 subunit alpha [Source:HGNC Symbol;Acc:HGNC:823]	P49458	SRP9	signal recognition particle 9 [Source:HGNC Symbol;Acc:HGNC:11304]				P62258	YWHAE	tyrosine 3-monooxygenase/tryptophan 5-monooxygenase activation protein epsilon [Source:HGNC Symbol;Acc:HGNC:12851]							P62266	RPS23	ribosomal protein S23 [Source:HGNC Symbol;Acc:HGNC:10410]
P26038	MSN	moesin [Source:HGNC Symbol;Acc:HGNC:7373]	P51114	FXR1	FMR1 autosomal homolog 1 [Source:HGNC Symbol;Acc:HGNC:4023]				P63241	EIF5A	eukaryotic translation initiation factor 5A [Source:HGNC Symbol;Acc:HGNC:3300]							P62269	RPS18	ribosomal protein S18 [Source:HGNC Symbol;Acc:HGNC:10401]
P26373	RPL13	ribosomal protein L13 [Source:HGNC Symbol;Acc:HGNC:10303]	P51991	HNRNPA3	heterogeneous nuclear ribonucleoprotein A3 [Source:HGNC Symbol;Acc:HGNC:24941]				P68371	TUBB4B	tubulin beta 4B class IVb [Source:HGNC Symbol;Acc:HGNC:20771]							P62280	RPS11	ribosomal protein S11 [Source:HGNC Symbol;Acc:HGNC:10384]
P26639	TARS1	threonyl-tRNA synthetase 1 [Source:HGNC Symbol;Acc:HGNC:11572]	P52272	HNRNPM	heterogeneous nuclear ribonucleoprotein M [Source:HGNC Symbol;Acc:HGNC:5046]				P69905	HBA2	hemoglobin subunit alpha 2 [Source:HGNC Symbol;Acc:HGNC:4824]							P62701	RPS4X	ribosomal protein S4 X-linked [Source:HGNC Symbol;Acc:HGNC:10424]
P26641	EEF1G	eukaryotic translation elongation factor 1 gamma [Source:HGNC Symbol;Acc:HGNC:3213]	P52597	HNRNPF	heterogeneous nuclear ribonucleoprotein F [Source:HGNC Symbol;Acc:HGNC:5039]				Q02224	CENPE	centromere protein E [Source:HGNC Symbol;Acc:HGNC:1856]							P62826	RAN	RAN, member RAS oncogene family [Source:HGNC Symbol;Acc:HGNC:9846]
P27635	RPL10	60S ribosomal protein L10	P53621	COPA	COPI coat complex subunit alpha [Source:HGNC Symbol;Acc:HGNC:2230]				Q06830	PRDX1	peroxiredoxin 1 [Source:HGNC Symbol;Acc:HGNC:9352]							P62847	RPS24	ribosomal protein S24 [Source:HGNC Symbol;Acc:HGNC:10411]
P29692	EEF1D	eukaryotic translation elongation factor 1 delta [Source:HGNC Symbol;Acc:HGNC:3211]	P55060	CSE1L	chromosome segregation 1 like [Source:HGNC Symbol;Acc:HGNC:2431]				Q07021	C1QBP	complement C1q binding protein [Source:HGNC Symbol;Acc:HGNC:1243]							P62861	FAU	40S ribosomal protein S30
P30050	RPL12	ribosomal protein L12 [Source:HGNC Symbol;Acc:HGNC:10302]	P60866	RPS20	ribosomal protein S20 [Source:HGNC Symbol;Acc:HGNC:10405]				Q14005	IL16	interleukin 16 [Source:HGNC Symbol;Acc:HGNC:5980]							P62906	RPL10A	ribosomal protein L10a [Source:HGNC Symbol;Acc:HGNC:10299]
P31146	CORO1A	coronin 1A [Source:HGNC Symbol;Acc:HGNC:2252]	P61513	RPL37A	ribosomal protein L37a [Source:HGNC Symbol;Acc:HGNC:10348]				Q14141	SEPTIN6	septin 6 [Source:HGNC Symbol;Acc:HGNC:15848]							P62913	RPL11	ribosomal protein L11 [Source:HGNC Symbol;Acc:HGNC:10301]
P33241	LSP1	lymphocyte specific protein 1 [Source:HGNC Symbol;Acc:HGNC:6707]	P61978	HNRNPK	heterogeneous nuclear ribonucleoprotein K [Source:HGNC Symbol;Acc:HGNC:5044]				Q14974	KPNB1	karyopherin subunit beta 1 [Source:HGNC Symbol;Acc:HGNC:6400]							P84098	RPL19	ribosomal protein L19 [Source:HGNC Symbol;Acc:HGNC:10312]
P35232	PHB	prohibitin [Source:HGNC Symbol;Acc:HGNC:8912]	P62244	RPS15A	ribosomal protein S15a [Source:HGNC Symbol;Acc:HGNC:10389]				Q15084	PDIA6	protein disulfide isomerase family A member 6 [Source:HGNC Symbol;Acc:HGNC:30168]							Q07065	CKAP4	cytoskeleton associated protein 4 [Source:HGNC Symbol;Acc:HGNC:16991]
P35268	RPL22	ribosomal protein L22 [Source:HGNC Symbol;Acc:HGNC:10315]	P62249	RPS16	ribosomal protein S16 [Source:HGNC Symbol;Acc:HGNC:10396]				Q15366	PCBP2	poly(rC) binding protein 2 [Source:HGNC Symbol;Acc:HGNC:8648]							Q14254	FLOT2	flotillin 2 [Source:HGNC Symbol;Acc:HGNC:3758]
P35527	KRT9	keratin 9 [Source:HGNC Symbol;Acc:HGNC:6447]	P62277	RPS13	ribosomal protein S13 [Source:HGNC Symbol;Acc:HGNC:10386]				Q16181	SEPTIN7	Septin-7							Q6PKG0	LARP1	La ribonucleoprotein 1, translational regulator [Source:HGNC Symbol;Acc:HGNC:29531]
P35579	MYH9	myosin heavy chain 9 [Source:HGNC Symbol;Acc:HGNC:7579]	P62829	RPL23	ribosomal protein L23 [Source:HGNC Symbol;Acc:HGNC:10316]				Q16643	DBN1	drebrin 1 [Source:HGNC Symbol;Acc:HGNC:2695]							Q8NC51	SERBP1	SERPINE1 mRNA binding protein 1 [Source:HGNC Symbol;Acc:HGNC:17860]
P35580	MYH10	myosin heavy chain 10 [Source:HGNC Symbol;Acc:HGNC:7568]	P62841	RPS15	ribosomal protein S15 [Source:HGNC Symbol;Acc:HGNC:10388]				Q16891	IMMT	inner membrane mitochondrial protein [Source:HGNC Symbol;Acc:HGNC:6047]							Q9HCN8	SDF2L1	stromal cell derived factor 2 like 1 [Source:HGNC Symbol;Acc:HGNC:10676]
P35908	KRT2	keratin 2 [Source:HGNC Symbol;Acc:HGNC:6439]	P62851	RPS25	ribosomal protein S25 [Source:HGNC Symbol;Acc:HGNC:10413]				Q8TF72	SHROOM3	shroom family member 3 [Source:HGNC Symbol;Acc:HGNC:30422]							Q9UHD8	SEPTIN9	septin 9 [Source:HGNC Symbol;Acc:HGNC:7323]
P36578	RPL4	ribosomal protein L4 [Source:HGNC Symbol;Acc:HGNC:10353]	P62854	RPS26	ribosomal protein S26 [Source:HGNC Symbol;Acc:HGNC:10414]				Q92973	TNPO1	transportin 1 [Source:HGNC Symbol;Acc:HGNC:6401]
P38646	HSPA9	heat shock protein family A (Hsp70) member 9 [Source:HGNC Symbol;Acc:HGNC:5244]	P62857	RPS28	ribosomal protein S28 [Source:HGNC Symbol;Acc:HGNC:10418]				Q99829	CPNE1	copine 1 [Source:HGNC Symbol;Acc:HGNC:2314]
P39023	RPL3	ribosomal protein L3 [Source:HGNC Symbol;Acc:HGNC:10332]	P62888	RPL30	ribosomal protein L30 [Source:HGNC Symbol;Acc:HGNC:10333]				Q9BQE3	TUBA1C	tubulin alpha 1c [Source:HGNC Symbol;Acc:HGNC:20768]
P40429	RPL13A	ribosomal protein L13a [Source:HGNC Symbol;Acc:HGNC:10304]	P62899	RPL31	ribosomal protein L31 [Source:HGNC Symbol;Acc:HGNC:10334]				Q9BYX7	POTEKP	Putative beta-actin-like protein 3
P46776	RPL27A	ribosomal protein L27a [Source:HGNC Symbol;Acc:HGNC:10329]	P62910	RPL32	ribosomal protein L32 [Source:HGNC Symbol;Acc:HGNC:10336]				Q9H299	SH3BGRL3	SH3 domain binding glutamate rich protein like 3 [Source:HGNC Symbol;Acc:HGNC:15568]
P46777	RPL5	ribosomal protein L5 [Source:HGNC Symbol;Acc:HGNC:10360]	P62979	RPS27A	ribosomal protein S27a [Source:HGNC Symbol;Acc:HGNC:10417]				Q9UQ80	PA2G4	proliferation-associated 2G4 [Source:HGNC Symbol;Acc:HGNC:8550]
P46778	RPL21	ribosomal protein L21 [Source:HGNC Symbol;Acc:HGNC:10313]	P67809	YBX1	Y-box binding protein 1 [Source:HGNC Symbol;Acc:HGNC:8014]				Q9Y678	COPG1	COPI coat complex subunit gamma 1 [Source:HGNC Symbol;Acc:HGNC:2236]
P47756	CAPZB	capping actin protein of muscle Z-line subunit beta [Source:HGNC Symbol;Acc:HGNC:1491]	P68032	ACTC1	actin alpha cardiac muscle 1 [Source:HGNC Symbol;Acc:HGNC:143]
P47914	RPL29	ribosomal protein L29 [Source:HGNC Symbol;Acc:HGNC:10331]	P78527	PRKDC	protein kinase, DNA-activated, catalytic subunit [Source:HGNC Symbol;Acc:HGNC:9413]
P50914	RPL14	ribosomal protein L14 [Source:HGNC Symbol;Acc:HGNC:10305]	P83111	LACTB	lactamase beta [Source:HGNC Symbol;Acc:HGNC:16468]
P52907	CAPZA1	capping actin protein of muscle Z-line subunit alpha 1 [Source:HGNC Symbol;Acc:HGNC:1488]	Q00839	HNRNPU	heterogeneous nuclear ribonucleoprotein U [Source:HGNC Symbol;Acc:HGNC:5048]
P60660	MYL6	myosin light chain 6 [Source:HGNC Symbol;Acc:HGNC:7587]	Q01130	SRSF2	serine and arginine rich splicing factor 2 [Source:HGNC Symbol;Acc:HGNC:10783]
P60709	ACTB	actin beta [Source:HGNC Symbol;Acc:HGNC:132]	Q02543	RPL18A	ribosomal protein L18a [Source:HGNC Symbol;Acc:HGNC:10311]
P60842	EIF4A1	eukaryotic translation initiation factor 4A1 [Source:HGNC Symbol;Acc:HGNC:3282]	Q04637	EIF4G1	eukaryotic translation initiation factor 4 gamma 1 [Source:HGNC Symbol;Acc:HGNC:3296]
P61247	RPS3A	ribosomal protein S3A [Source:HGNC Symbol;Acc:HGNC:10421]	Q07666	KHDRBS1	KH RNA binding domain containing, signal transduction associated 1 [Source:HGNC Symbol;Acc:HGNC:18116]
P61254	RPL26	ribosomal protein L26 [Source:HGNC Symbol;Acc:HGNC:10327]	Q08211	DHX9	DExH-box helicase 9 [Source:HGNC Symbol;Acc:HGNC:2750]
P61353	RPL27	ribosomal protein L27 [Source:HGNC Symbol;Acc:HGNC:10328]	Q08945	SSRP1	structure specific recognition protein 1 [Source:HGNC Symbol;Acc:HGNC:11327]
P62081	RPS7	ribosomal protein S7 [Source:HGNC Symbol;Acc:HGNC:10440]	Q09028	RBBP4	RB binding protein 4, chromatin remodeling factor [Source:HGNC Symbol;Acc:HGNC:9887]
P62241	RPS8	ribosomal protein S8 [Source:HGNC Symbol;Acc:HGNC:10441]	Q13148	TARDBP	TAR DNA binding protein [Source:HGNC Symbol;Acc:HGNC:11571]
P62263	RPS14	ribosomal protein S14 [Source:HGNC Symbol;Acc:HGNC:10387]	Q13151	HNRNPA0	heterogeneous nuclear ribonucleoprotein A0 [Source:HGNC Symbol;Acc:HGNC:5030]
P62424	RPL7A	ribosomal protein L7a [Source:HGNC Symbol;Acc:HGNC:10364]	Q13243	SRSF5	serine and arginine rich splicing factor 5 [Source:HGNC Symbol;Acc:HGNC:10787]
P62750	RPL23A	ribosomal protein L23a [Source:HGNC Symbol;Acc:HGNC:10317]	Q13283	G3BP1	G3BP stress granule assembly factor 1 [Source:HGNC Symbol;Acc:HGNC:30292]
P62753	RPS6	ribosomal protein S6 [Source:HGNC Symbol;Acc:HGNC:10429]	Q13310	PABPC4	poly(A) binding protein cytoplasmic 4 [Source:HGNC Symbol;Acc:HGNC:8557]
P62917	RPL8	ribosomal protein L8 [Source:HGNC Symbol;Acc:HGNC:10368]	Q13557	CAMK2D	calcium/calmodulin dependent protein kinase II delta [Source:HGNC Symbol;Acc:HGNC:1462]
P62937	PPIA	peptidylprolyl isomerase A [Source:HGNC Symbol;Acc:HGNC:9253]	Q14103	HNRNPD	heterogeneous nuclear ribonucleoprotein D [Source:HGNC Symbol;Acc:HGNC:5036]
P63173	RPL38	ribosomal protein L38 [Source:HGNC Symbol;Acc:HGNC:10349]	Q14694	USP10	ubiquitin specific peptidase 10 [Source:HGNC Symbol;Acc:HGNC:12608]
P63261	ACTG1	actin gamma 1 [Source:HGNC Symbol;Acc:HGNC:144]	Q14847	LASP1	LIM and SH3 protein 1 [Source:HGNC Symbol;Acc:HGNC:6513]
P67936	TPM4	tropomyosin 4 [Source:HGNC Symbol;Acc:HGNC:12013]	Q15365	PCBP1	poly(rC) binding protein 1 [Source:HGNC Symbol;Acc:HGNC:8647]
P68104	EEF1A1	eukaryotic translation elongation factor 1 alpha 1 [Source:HGNC Symbol;Acc:HGNC:3189]	Q3MHD2	LSM12	LSM12 homolog [Source:HGNC Symbol;Acc:HGNC:26407]
P68363	TUBA1B	tubulin alpha 1b [Source:HGNC Symbol;Acc:HGNC:18809]	Q52LJ0	FAM98B	family with sequence similarity 98 member B [Source:HGNC Symbol;Acc:HGNC:26773]
P83731	RPL24	ribosomal protein L24 [Source:HGNC Symbol;Acc:HGNC:10325]	Q7KZF4	SND1	staphylococcal nuclease and tudor domain containing 1 [Source:HGNC Symbol;Acc:HGNC:30646]
Q01082	SPTBN1	spectrin beta, non-erythrocytic 1 [Source:HGNC Symbol;Acc:HGNC:11275]	Q7Z417	NUFIP2	nuclear FMR1 interacting protein 2 [Source:HGNC Symbol;Acc:HGNC:17634]
Q01844	EWSR1	EWS RNA binding protein 1 [Source:HGNC Symbol;Acc:HGNC:3508]	Q86UE4	MTDH	metadherin [Source:HGNC Symbol;Acc:HGNC:29608]
Q02878	RPL6	ribosomal protein L6 [Source:HGNC Symbol;Acc:HGNC:10362]	Q8WWM7	ATXN2L	ataxin 2 like [Source:HGNC Symbol;Acc:HGNC:31326]
Q07020	RPL18	ribosomal protein L18 [Source:HGNC Symbol;Acc:HGNC:10310]	Q92499	DDX1	DEAD-box helicase 1 [Source:HGNC Symbol;Acc:HGNC:2734]
Q13813	SPTAN1	spectrin alpha, non-erythrocytic 1 [Source:HGNC Symbol;Acc:HGNC:11273]	Q92614	MYO18A	myosin XVIIIA [Source:HGNC Symbol;Acc:HGNC:31104]
Q14444	CAPRIN1	cell cycle associated protein 1 [Source:HGNC Symbol;Acc:HGNC:6743]	Q92841	DDX17	DEAD-box helicase 17 [Source:HGNC Symbol;Acc:HGNC:2740]
Q96C19	EFHD2	EF-hand domain family member D2 [Source:HGNC Symbol;Acc:HGNC:28670]	Q96B97	SH3KBP1	SH3 domain containing kinase binding protein 1 [Source:HGNC Symbol;Acc:HGNC:13867]
Q9NYL9	TMOD3	tropomodulin 3 [Source:HGNC Symbol;Acc:HGNC:11873]	Q96C36	PYCR2	pyrroline-5-carboxylate reductase 2 [Source:HGNC Symbol;Acc:HGNC:30262]
Q9ULV4	CORO1C	coronin 1C [Source:HGNC Symbol;Acc:HGNC:2254]	Q96CT7	CCDC124	coiled-coil domain containing 124 [Source:HGNC Symbol;Acc:HGNC:25171]
Q9UM54	MYO6	Unconventional myosin-VI	Q96IU4	ABHD14B	abhydrolase domain containing 14B [Source:HGNC Symbol;Acc:HGNC:28235]
			Q96PK6	RBM14	RNA binding motif protein 14 [Source:HGNC Symbol;Acc:HGNC:14219]
			Q99453	PHOX2B	paired like homeobox 2B [Source:HGNC Symbol;Acc:HGNC:9143]
			Q9BUJ2	HNRNPUL1	heterogeneous nuclear ribonucleoprotein U like 1 [Source:HGNC Symbol;Acc:HGNC:17011]
			Q9P258	RCC2	regulator of chromosome condensation 2 [Source:HGNC Symbol;Acc:HGNC:30297]
			Q9P2E9	RRBP1	ribosome binding protein 1 [Source:HGNC Symbol;Acc:HGNC:10448]
			Q9UN86	G3BP2	G3BP stress granule assembly factor 2 [Source:HGNC Symbol;Acc:HGNC:30291]
			Q9Y224	RTRAF	RNA transcription, translation and transport factor [Source:HGNC Symbol;Acc:HGNC:23169]
			Q9Y3F4	STRAP	serine/threonine kinase receptor associated protein [Source:HGNC Symbol;Acc:HGNC:30796]
			Q9Y3I0	RTCB	RNA 2',3'-cyclic phosphate and 5'-OH ligase [Source:HGNC Symbol;Acc:HGNC:26935]
			Q9Y3U8	RPL36	ribosomal protein L36 [Source:HGNC Symbol;Acc:HGNC:13631]
			Q9Y520	PRRC2C	Protein PRRC2C
			Q9Y5A9	YTHDF2	YTH N6-methyladenosine RNA binding protein 2 [Source:HGNC Symbol;Acc:HGNC:31675]

## Sheet: all interactors
group	Main Accession	Description	Gene Name	Chromosome	GO Accession	MW [kDa]	Possible Coverage [%]	Coverage [%]	Spectrum Counting	Spectrum Counting NSAF	Spectrum Counting emPAI	Spectrum Counting NSAF [%]	Spectrum Counting emPAI [%]	Spectrum Counting NSAF [ppm]	Spectrum Counting emPAI [ppm]	Spectrum Counting NSAF [fmol]	Spectrum Counting emPAI [fmol]	Confidently Localized Modification Sites	# Confidently Localized Modification Sites	Ambiguously Localized Modification Sites	#Ambiguously Localized Modification Sites	Protein Inference	Secondary Accessions	Protein Group	#Validated Peptides	#Peptides	#Unique	#Validated Unique	#Unique to Group	#Validated Unique to Group	#Validated PSMs	#PSMs	Confidence [%]	Validation
C	P68104	Elongation factor 1-alpha 1 (EF1A1_HUMAN)	EEF1A1	6		50.1091	65.8	34.2	299.85	0.0300475	0.467799	0.456257	7.10331	4562.57	71033.1	299.85	4668.26					Related Proteins	Q5VTE0	P68104, Q5VTE0	10	10	10	10	10	10	28	33	100	Confident
C	P42166	Lamina-associated polypeptide 2, isoform alpha (LAP2A_HUMAN)	TMPO	12		75.4456	84.29	8.36	17.5323	0.00175689	0.113042	0.0266774	1.71649	266.774	17164.9	17.5323	1128.07					Related Proteins	P42167	P42166, P42167	4	4	0	0	4	4	5	6	100	Confident
C	P01857	Immunoglobulin heavy constant gamma 1 (IGHG1_HUMAN)	IGHG1	14		36.0832	80.91	34.24	286.062	0.0286658	1.2638	0.435277	19.1902	4352.77	191902	286.062	12611.7	Deamidation of N(N198)	Deamidation of N(1)			Related Proteins	P0DOX5	P01857, P0DOX5	11	13	0	0	6	5	46	52	100	Confident
C	Q07065	Cytoskeleton-associated protein 4 (CKAP4_HUMAN)	CKAP4	12	GO:0008150, GO:0006464, GO:0005783, GO:0005576, GO:0043226, GO:0006810, GO:0005773, GO:0005575, GO:0005886, GO:0003674, GO:0002376, GO:0005622, GO:0005654, GO:0005764, GO:0005811, GO:0005634, GO:0005623, GO:0005856, GO:0016192, GO:0003723, GO:0005737, GO:0005829, GO:0031410	65.9827	89.37	9.97	52.5546	0.00526642	0.128838	0.079968	1.95634	799.68	19563.4	52.5546	1285.7					Single Protein		Q07065	4	7	7	4	7	4	4	8	90.3226	Doubtful
C	P49411	Elongation factor Tu, mitochondrial (EFTU_HUMAN)	TUFM	16	GO:0008150, GO:0043167, GO:0008135, GO:0009058, GO:0005576, GO:0043226, GO:0005575, GO:0003674, GO:0005622, GO:0006412, GO:0005623, GO:0003723, GO:0005737, GO:0003924, GO:0005739, GO:0034641	49.5102	100	27.21	189.826	0.0190222	0.544114	0.288842	8.2621	2888.42	82621	189.826	5429.81					Single Protein		P49411	10	12	12	10	12	10	23	40	100	Confident
C	P62424	60S ribosomal protein L7a (RL7A_HUMAN)	RPL7A	CHR_HG2030_PATCH	GO:0008150, GO:0009056, GO:0005198, GO:0042254, GO:0009058, GO:0044403, GO:0005840, GO:0005576, GO:0005730, GO:0043226, GO:0006810, GO:0005575, GO:0005622, GO:0003674, GO:0006412, GO:0006605, GO:0005623, GO:0005634, GO:0003723, GO:0003735, GO:0005737, GO:0034655, GO:0005829, GO:0034641	29.977	100	36.47	281.934	0.0282522	0.467799	0.428996	7.10331	4289.96	71033.1	281.934	4668.26					Single Protein		P62424	10	14	14	10	14	10	26	41	100	Confident
C	P49458	Signal recognition particle 9 kDa protein (SRP09_HUMAN)	SRP9	1	GO:0008150, GO:0055085, GO:0005783, GO:0009058, GO:0043234, GO:0005576, GO:0043226, GO:0005575, GO:0006810, GO:0005622, GO:0003674, GO:0006412, GO:0005623, GO:0006605, GO:0003723, GO:0005737, GO:0005829, GO:0034641	10.1051	100	34.88	599.525	0.0600775	0.584893	0.912248	8.88132	9122.48	88813.2	599.525	5836.76					Single Protein		P49458	3	3	3	3	3	3	8	8	100	Confident
C	Q07020	60S ribosomal protein L18 (RL18_HUMAN)	RPL18	19	GO:0008150, GO:0009056, GO:0005198, GO:0042254, GO:0005783, GO:0009058, GO:0044403, GO:0005840, GO:0043226, GO:0005730, GO:0006810, GO:0005575, GO:0003674, GO:0005622, GO:0006412, GO:0006605, GO:0005634, GO:0005623, GO:0003723, GO:0003735, GO:0005737, GO:0034655, GO:0005829, GO:0034641	21.6211	100	30.32	501.614	0.050266	0.333521	0.763264	5.06436	7632.64	50643.6	501.614	3328.27					Single Protein		Q07020	6	6	6	6	6	6	16	20	100	Confident
C	P60660	Myosin light polypeptide 6 (MYL6_HUMAN)	MYL6	12	GO:0016887, GO:0008150, GO:0043167, GO:0005198, GO:0048856, GO:0043234, GO:0005576, GO:0043226, GO:0005575, GO:0005622, GO:0003674, GO:0005623, GO:0005856, GO:0005737, GO:0005829	16.9191	100	69.54	1640.47	0.164389	14.8489	2.49617	225.474	24961.7	2.25474e+06	1640.47	148180	Acetylation of K(K81); Deamidation of N(N101); Oxidation of M(M36)	Acetylation of K(1); Deamidation of N(1); Oxidation of M(1)	Acetylation of K (K13-{K13}), Deamidation of N (N80-{N80 Q83})	Acetylation of K (1), Deamidation of N (1)	Single Protein		P60660	18	19	12	12	19	18	103	123	100	Confident
C	P17844	Probable ATP-dependent RNA helicase DDX5 (DDX5_HUMAN)	DDX5	17	GO:0016887, GO:0009056, GO:0043167, GO:0048856, GO:0004386, GO:0009058, GO:0043226, GO:0005576, GO:0005730, GO:0005575, GO:0003674, GO:0005654, GO:0005623, GO:0008219, GO:0003723, GO:0003729, GO:0034641, GO:0008150, GO:0007165, GO:0000988, GO:0043234, GO:0006397, GO:0044403, GO:0005622, GO:0040007, GO:0006950, GO:0006412, GO:0005634, GO:0030154, GO:0034655, GO:0019899	69.1047	75.73	13.52	62.964	0.00630952	0.245197	0.0958071	3.7232	958.071	37232	62.964	2446.87					Single Protein		P17844	8	9	4	4	4	4	15	21	100	Confident
C	B0I1T2	Unconventional myosin-Ig (MYO1G_HUMAN)	MYO1G	7	GO:0008150, GO:0040011, GO:0007165, GO:0043167, GO:0007155, GO:0008289, GO:0043234, GO:0043226, GO:0005576, GO:0006810, GO:0005575, GO:0005622, GO:0003674, GO:0002376, GO:0005886, GO:0048870, GO:0005623, GO:0005856, GO:0016192, GO:0008092	116.369	90.57	17.58	46.2531	0.00463496	0.213304	0.0703796	3.23891	703.796	32389.1	46.2531	2128.6	Deamidation of Q(Q250)	Deamidation of Q(1)			Single Protein		B0I1T2	11	12	12	11	12	11	16	23	100	Confident
C	P35659	Protein DEK (DEK_HUMAN)	DEK	6	GO:0008150, GO:0007165, GO:0009058, GO:0006259, GO:0044403, GO:0043226, GO:0005575, GO:0006950, GO:0003674, GO:0005622, GO:0005654, GO:0003677, GO:0005634, GO:0005623, GO:0003723, GO:0042393, GO:0051276, GO:0005737, GO:0034641	42.6479	100	6.93	26.6112	0.00266667	0.0608184	0.040492	0.923497	404.92	9234.97	26.6112	606.918					Single Protein		P35659	2	3	3	2	3	2	1	3	100	Doubtful
C	P35637	RNA-binding protein FUS (FUS_HUMAN)	FUS	16	GO:0008150, GO:0000988, GO:0043167, GO:0006397, GO:0009058, GO:0008134, GO:0043226, GO:0005575, GO:0003674, GO:0005622, GO:0005654, GO:0003677, GO:0005623, GO:0005634, GO:0003723, GO:0005737, GO:0034641, GO:0008092	53.3938	53.61	15.78	206.852	0.0207283	0.513561	0.314749	7.79818	3147.49	77981.8	206.852	5124.93					Single Protein		P35637	9	10	8	7	10	9	20	24	100	Confident
C	P68363	Tubulin alpha-1B chain (TBA1B_HUMAN)	TUBA1B	12		50.1196	73.84	35.03	124.823	0.0125083	1.23872	0.189932	18.8094	1899.32	188094	124.823	12361.4	Deamidation of N(N300); Deamidation of Q(Q91, Q301)	Deamidation of N(1); Deamidation of Q(2)			Related Proteins	P68366	P68363, P68366	14	14	0	0	0	0	53	65	100	Confident
C	P61254	60S ribosomal protein L26 (RL26_HUMAN)	RPL26	17		17.2475	100	28.28	206.466	0.0206897	0.324193	0.314162	4.92271	3141.62	49227.1	206.466	3235.18					Related Proteins	Q9UNX3	P61254, Q9UNX3	5	7	0	0	7	5	12	18	100	Confident
C	P61978	Heterogeneous nuclear ribonucleoprotein K (HNRPK_HUMAN)	HNRNPK	9	GO:0009058, GO:0005694, GO:0043226, GO:0005576, GO:0005575, GO:0003674, GO:0005654, GO:0005623, GO:0008219, GO:0016192, GO:0003723, GO:0001071, GO:0034641, GO:0008150, GO:0007165, GO:0000228, GO:0006397, GO:0043234, GO:0044403, GO:0006810, GO:0005622, GO:0006950, GO:0003677, GO:0005634, GO:0005856, GO:0005737	50.9444	82.51	27.21	177.445	0.0177815	0.598467	0.270003	9.08743	2700.03	90874.3	177.445	5972.22					Single Protein		P61978	11	14	14	11	14	11	25	37	100	Confident
C	P02768	Serum albumin (ALBU_HUMAN)	ALB	4	GO:0008150, GO:0043167, GO:0006464, GO:0008289, GO:0005794, GO:0005783, GO:0043234, GO:0005576, GO:0043226, GO:0044403, GO:0005575, GO:0006810, GO:0005622, GO:0003674, GO:0006950, GO:0005623, GO:0005634, GO:0003677, GO:0005615, GO:0016192, GO:0008219, GO:0005737, GO:0042592, GO:0031410	69.3215	100	80.13	577.965	0.057917	7.46664	0.879442	113.377	8794.42	1.13377e+06	577.965	74511	Acetylation of K(K426, K438); Deamidation of N(N85, N154, N429); Deamidation of Q(Q428, Q441); Oxidation of M(M322, M353, M470)	Acetylation of K(2); Deamidation of N(3); Deamidation of Q(2); Oxidation of M(3)			Single Protein		P02768	77	88	88	77	88	77	347	412	100	Confident
C	Q14254	Flotillin-2 (FLOT2_HUMAN)	FLOT2	17	GO:0008150, GO:0061024, GO:0022607, GO:0048856, GO:0007155, GO:0043234, GO:0043226, GO:0005576, GO:0005575, GO:0005886, GO:0003674, GO:0005622, GO:0002376, GO:0005623, GO:0007009, GO:0005856, GO:0005768, GO:0005737, GO:0030154, GO:0031410, GO:0019899	47.0347	100	9.81	66.0616	0.00661994	0.133824	0.100521	2.03205	1005.21	20320.5	66.0616	1335.45					Single Protein		Q14254	3	7	7	3	7	3	4	8	100	Confident
C	P01871	Immunoglobulin heavy constant mu (IGHM_HUMAN)	IGHM	14		49.4086	76.6	12.58	98.2581	0.0098463	0.26638	0.149511	4.04485	1495.11	40448.5	98.2581	2658.26					Related Proteins	P0DOX6	P01871, P0DOX6	4	5	5	4	5	4	7	9	100	Confident
C	P02787	Serotransferrin (TRFE_HUMAN)	TF	3	GO:0061024, GO:0008150, GO:0055085, GO:0022857, GO:0006464, GO:0043167, GO:0005783, GO:0043226, GO:0005576, GO:0005575, GO:0006810, GO:0005886, GO:0005622, GO:0003674, GO:0005623, GO:0005615, GO:0005768, GO:0016192, GO:0005737, GO:0042592, GO:0031410	77.0136	88.11	19.48	169.868	0.0170223	0.372461	0.258475	5.65564	2584.75	56556.4	169.868	3716.86					Single Protein		P02787	11	16	16	11	16	11	26	38	100	Confident
C	P68032	Actin, alpha cardiac muscle 1 (ACTC_HUMAN)	ACTC1	15		41.9919	76.92	38.2	282.517	0.0283106	11.0526	0.429883	167.829	4298.83	1.67829e+06	282.517	110296	Acetylation of K(K52); Deamidation of N(N80, N94, N254); Deamidation of Q(Q51, Q248); Oxidation of M(M46, M49, M315, M327)	Acetylation of K(1); Deamidation of N(3); Deamidation of Q(2); Oxidation of M(4)			Related Proteins	P68133	P68032, P68133	40	44	0	0	7	6	205	258	100	Confident
C	O75531	Barrier-to-autointegration factor (BAF_HUMAN)	BANF1	11	GO:0061024, GO:0008150, GO:0005694, GO:0005576, GO:0044403, GO:0006259, GO:0043226, GO:0006810, GO:0005575, GO:0000278, GO:0007049, GO:0005622, GO:0003674, GO:0005654, GO:0005634, GO:0005623, GO:0003677, GO:0005737, GO:0005829, GO:0034641, GO:0019899	10.052	100	42.7	373.753	0.0374532	0.637894	0.568708	9.68611	5687.08	96861.1	373.753	6365.66					Single Protein		O75531	3	3	3	3	3	3	5	6	100	Confident
C	P55209	Nucleosome assembly protein 1-like 1 (NP1L1_HUMAN)	NAP1L1	12	GO:0008283, GO:0008150, GO:0065003, GO:0022607, GO:0009058, GO:0043226, GO:0006259, GO:0005575, GO:0003674, GO:0005622, GO:0005623, GO:0005634, GO:0003723, GO:0005737, GO:0051276, GO:0031410, GO:0034641	45.3459	63.43	9.72	75.8462	0.00760043	0.148154	0.115409	2.24964	1154.09	22496.4	75.8462	1478.45					Single Protein		P55209	3	4	4	3	4	3	3	5	100	Confident
C	P01859	Immunoglobulin heavy constant gamma 2 (IGHG2_HUMAN)	IGHG2	CHR_HSCHR14_3_CTG1		35.8778	70.55	15.34	122.932	0.0123188	0.373824	0.187056	5.67633	1870.56	56763.3	122.932	3730.46					Related Proteins	P01861	P01859, P01861	4	5	0	0	2	2	12	14	100	Confident
C	Q9BUJ2	Heterogeneous nuclear ribonucleoprotein U-like protein 1 (HNRL1_HUMAN)	HNRNPUL1	19	GO:0008150, GO:0009058, GO:0006397, GO:0044403, GO:0043226, GO:0005575, GO:0003674, GO:0005622, GO:0005654, GO:0005623, GO:0005634, GO:0003723, GO:0034641, GO:0019899	95.6793	71.14	8.76	68.1938	0.00683359	0.126021	0.103765	1.91356	1037.65	19135.6	68.1938	1257.59					Single Protein		Q9BUJ2	5	7	7	5	7	5	9	12	100	Confident
C	P12956	X-ray repair cross-complementing protein 6 (XRCC6_HUMAN)	XRCC6	22	GO:0016887, GO:0008283, GO:0006461, GO:0022607, GO:0043167, GO:0006464, GO:0016829, GO:0048856, GO:0004386, GO:0005694, GO:0009058, GO:0005576, GO:0043226, GO:0005730, GO:0005575, GO:0003674, GO:0005654, GO:0005623, GO:0003723, GO:0016192, GO:0005829, GO:0031410, GO:0034641, GO:0008150, GO:0065003, GO:0000228, GO:0043234, GO:0006259, GO:0044403, GO:0006810, GO:0005622, GO:0006950, GO:0002376, GO:…	69.7991	85.55	10.34	42.331	0.00424193	0.111673	0.0644116	1.6957	644.116	16957	42.331	1114.41					Single Protein		P12956	4	4	4	4	4	4	5	6	100	Confident
C	Q96IU4	Protein ABHD14B (ABHEB_HUMAN)	ABHD14B	3	GO:0008150, GO:0006790, GO:0009058, GO:0005576, GO:0005730, GO:0043226, GO:0005575, GO:0005622, GO:0003674, GO:0044281, GO:0005623, GO:0005634, GO:0005737, GO:0005829, GO:0034641	22.3316	69.05	10.48	137.644	0.0137931	0.193777	0.209442	2.9424	2094.42	29424	137.644	1933.73					Single Protein		Q96IU4	1	1	1	1	1	1	2	2	100	Doubtful
C	Q7KZF4	Staphylococcal nuclease domain-containing protein 1 (SND1_HUMAN)	SND1	7	GO:0008150, GO:0009056, GO:0000988, GO:0009058, GO:0044403, GO:0005576, GO:0043226, GO:0005575, GO:0005622, GO:0003674, GO:0005634, GO:0005623, GO:0003723, GO:0005737, GO:0005739, GO:0004518, GO:0034655, GO:0030154, GO:0031410, GO:0005829, GO:0034641	101.934	90	15.93	47.8702	0.004797	0.239425	0.0728401	3.63556	728.401	36355.6	47.8702	2389.27					Single Protein		Q7KZF4	11	16	16	11	16	11	14	28	100	Confident
C	P60842	Eukaryotic initiation factor 4A-I (IF4A1_HUMAN)	EIF4A1	17		46.1246	91.38	9.61	100.868	0.0101078	0.151395	0.153482	2.29887	1534.82	22988.7	100.868	1510.8					Related Proteins	Q14240	P60842, Q14240	3	3	2	2	3	3	6	8	100	Confident
C	P27348	14-3-3 protein theta (1433T_HUMAN)	YWHAQ	2	GO:0008150, GO:0061024, GO:0055085, GO:0007165, GO:0048856, GO:0009058, GO:0043234, GO:0043226, GO:0005576, GO:0006810, GO:0005575, GO:0003674, GO:0007005, GO:0005622, GO:0006605, GO:0005623, GO:0008219, GO:0005737, GO:0005739, GO:0005829, GO:0031410, GO:0034641	27.7468	100	8.98	40.7314	0.00408163	0.160155	0.0619776	2.43188	619.776	24318.8	40.7314	1598.22					Single Protein		P27348	2	2	1	1	2	2	1	3	100	Doubtful
C	P05388	60S acidic ribosomal protein P0 (RLA0_HUMAN)	RPLP0	12		34.2518	75.08	30.6	276.434	0.0277011	0.629751	0.420627	9.56246	4206.27	95624.6	276.434	6284.41					Related Proteins	Q8NHW5	P05388, Q8NHW5	7	8	8	7	8	7	12	18	100	Confident
C	Q52LJ0	Protein FAM98B (FA98B_HUMAN)	FAM98B	15	GO:0008150, GO:0006399, GO:0043234, GO:0043226, GO:0005575, GO:0003674, GO:0005622, GO:0005654, GO:0005634, GO:0005623, GO:0003723, GO:0005737, GO:0034641	37.167	90.3	3.94	66.9745	0.00671141	0.0563541	0.10191	0.85571	1019.1	8557.1	66.9745	562.369					Single Protein		Q52LJ0	1	2	2	1	2	1	2	4	100	Doubtful
C	P07737	Profilin-1 (PROF1_HUMAN)	PFN1	17	GO:0009790, GO:0007010, GO:0040011, GO:0006461, GO:0022607, GO:0043167, GO:0048856, GO:0008289, GO:0009058, GO:0043226, GO:0005576, GO:0005575, GO:0003674, GO:0005623, GO:0003723, GO:0005829, GO:0034641, GO:0008150, GO:0065003, GO:0007165, GO:0007267, GO:0048646, GO:0005622, GO:0048870, GO:0005634, GO:0005615, GO:0005856, GO:0005737, GO:0008092, GO:0030234, GO:0019899	15.0446	100	51.43	418.176	0.0419048	1.37137	0.636304	20.8236	6363.04	208236	418.176	13685.2	Deamidation of N(N62)	Deamidation of N(1)			Single Protein		P07737	6	6	6	6	6	6	12	13	100	Confident
C	Q7Z417	Nuclear fragile X mental retardation-interacting protein 2 (NUFP2_HUMAN)	NUFIP2	17	GO:0005634, GO:0005623, GO:0003723, GO:0005737, GO:0005829, GO:0005840, GO:0043226, GO:0005575, GO:0005622, GO:0003674, GO:0005654	76.0747	64.6	7.63	64.3707	0.00645049	0.147365	0.0979475	2.23766	979.475	22376.6	64.3707	1470.58					Single Protein		Q7Z417	4	6	6	4	6	4	5	8	100	Confident
C	P05141	ADP/ATP translocase 2 (ADT2_HUMAN)	SLC25A5	X	GO:0008283, GO:0007059, GO:0005576, GO:0043226, GO:0005575, GO:0003674, GO:0005623, GO:0003723, GO:0008219, GO:0008150, GO:0061024, GO:0055085, GO:0022857, GO:0007165, GO:0007267, GO:0043234, GO:0044403, GO:0006810, GO:0005886, GO:0007005, GO:0005622, GO:0005634, GO:0005856, GO:0005737, GO:0005739, GO:0019899	32.8312	79.53	23.83	97.0646	0.0097267	0.400688	0.147695	6.08426	1476.95	60842.6	97.0646	3998.54					Single Protein		P05141	6	8	3	3	3	3	6	14	100	Confident
C	P01892	HLA class I histocompatibility antigen, A-2 alpha chain (1A02_HUMAN)	HLA-A	6		40.8962	90.14	10.14	202.213	0.0202634	0.199354	0.30769	3.02709	3076.9	30270.9	202.213	1989.39			Deamidation of Q (Q277-{Q277 Q279})	Deamidation of Q (1)	Related Proteins	P10316, P10321, Q31612, Q95604	P01892, P10316, P10321, Q31612, Q95604	3	4	0	0	0	0	10	11	100	Confident
C	P53621	Coatomer subunit alpha (COPA_HUMAN)	COPA	1	GO:0008150, GO:0005198, GO:0005794, GO:0005783, GO:0043234, GO:0043226, GO:0005576, GO:0005575, GO:0006810, GO:0003674, GO:0005622, GO:0005623, GO:0005615, GO:0016192, GO:0005737, GO:0005829, GO:0031410	138.258	85.54	15.44	35.1663	0.00352396	0.250899	0.0535096	3.80978	535.096	38097.8	35.1663	2503.77	Deamidation of N(N807)	Deamidation of N(1)	Deamidation of N (N735-{Q734 N735})	Deamidation of N (1)	Single Protein		P53621	14	17	17	14	17	14	16	25	100	Confident
C	O60506	Heterogeneous nuclear ribonucleoprotein Q (HNRPQ_HUMAN)	SYNCRIP	6	GO:0008150, GO:0005783, GO:0043234, GO:0009058, GO:0006397, GO:0044403, GO:0043226, GO:0005575, GO:0006950, GO:0002376, GO:0003674, GO:0005622, GO:0006412, GO:0005654, GO:0005623, GO:0005634, GO:0003723, GO:0005737, GO:0030154, GO:0034641	69.5596	89.41	13	70.246	0.00703925	0.165914	0.106888	2.51933	1068.88	25193.3	70.246	1655.69	Deamidation of N(N202); Oxidation of M(M194, M195)	Deamidation of N(1); Oxidation of M(2)			Single Protein		O60506	6	7	4	4	7	6	10	15	100	Confident
C	P61247	40S ribosomal protein S3a (RS3A_HUMAN)	RPS3A	4	GO:0009056, GO:0005198, GO:0042254, GO:0009058, GO:0005730, GO:0043226, GO:0005576, GO:0005575, GO:0003674, GO:0005654, GO:0005623, GO:0003723, GO:0008219, GO:0003729, GO:0005829, GO:0034641, GO:0008150, GO:0005783, GO:0005840, GO:0044403, GO:0006810, GO:0005622, GO:0006412, GO:0006605, GO:0005634, GO:0003735, GO:0005737, GO:0034655, GO:0030154	29.9257	100	43.56	375.244	0.0376026	0.701254	0.570978	10.6482	5709.78	106482	375.244	6997.95	Acetylation of K(K85, K94); Deamidation of Q(Q92, Q202)	Acetylation of K(2); Deamidation of Q(2)			Single Protein		P61247	12	13	13	12	13	12	36	48	100	Confident
C	P26038	Moesin (MOES_HUMAN)	MSN	X	GO:0008283, GO:0007010, GO:0006461, GO:0009056, GO:0040011, GO:0022607, GO:0005198, GO:0048856, GO:0007155, GO:0005576, GO:0043226, GO:0005575, GO:0003674, GO:0005623, GO:0016192, GO:0003723, GO:0005829, GO:0008150, GO:0065003, GO:0000902, GO:0006810, GO:0005622, GO:0005886, GO:0002376, GO:0048870, GO:0005634, GO:0005615, GO:0005856, GO:0005737, GO:0030154, GO:0008092, GO:0019899	67.7778	94.63	56.15	278.403	0.0278983	1.35803	0.423623	20.621	4236.23	206210	278.403	13552			Deamidation of Q (Q414-{Q414 Q416})	Deamidation of Q (1)	Single Protein		P26038	38	48	30	28	34	31	124	164	100	Confident
C	P12236	ADP/ATP translocase 3 (ADT3_HUMAN)	SLC25A6	X	GO:0061024, GO:0008150, GO:0055085, GO:0022857, GO:0007267, GO:0043234, GO:0044403, GO:0005576, GO:0043226, GO:0005575, GO:0006810, GO:0006950, GO:0007005, GO:0005622, GO:0002376, GO:0003674, GO:0006605, GO:0005623, GO:0005634, GO:0008219, GO:0005737, GO:0005739	32.8452	90.27	18.12	126.972	0.0127237	0.324193	0.193203	4.92271	1932.03	49227.1	126.972	3235.18			Acetylation of K (K10-{K10})	Acetylation of K (1)	Single Protein		P12236	5	7	2	2	2	2	6	14	100	Confident
C	O43143	Pre-mRNA-splicing factor ATP-dependent RNA helicase DHX15 (DHX15_HUMAN)	DHX15	4	GO:0016887, GO:0008150, GO:0043167, GO:0004386, GO:0006397, GO:0005730, GO:0043226, GO:0005575, GO:0005622, GO:0003674, GO:0005654, GO:0005623, GO:0005634, GO:0003723, GO:0005737, GO:0034641	90.8752	77.74	6.92	29.0867	0.00291474	0.115884	0.0442588	1.75964	442.588	17596.4	29.0867	1156.43					Single Protein		O43143	5	5	4	4	5	5	4	5	100	Confident
C	Q9Y520	Protein PRRC2C (PRC2C_HUMAN)	PRRC2C	1	GO:0008150, GO:0003723, GO:0030154, GO:0048856, GO:0005575, GO:0003674, GO:0002376	316.718	65.3	2.49	10.5053	0.00105272	0.0277073	0.015985	0.420722	159.85	4207.22	10.5053	276.496					Single Protein		Q9Y520	4	11	11	4	11	4	4	12	100	Confident
C	P15311	Ezrin (EZRI_HUMAN)	EZR	6	GO:0007010, GO:0040011, GO:0009056, GO:0022607, GO:0048856, GO:0006464, GO:0007155, GO:0009058, GO:0005730, GO:0043226, GO:0005576, GO:0005575, GO:0003674, GO:0005623, GO:0007009, GO:0003723, GO:0005768, GO:0016192, GO:0005929, GO:0031410, GO:0005829, GO:0034641, GO:0008150, GO:0061024, GO:0007165, GO:0000902, GO:0006810, GO:0005886, GO:0002376, GO:0005622, GO:0007049, GO:0006950, GO:0040007, GO:…	69.3697	91.64	26.45	152.361	0.0152679	0.548817	0.231835	8.33351	2318.35	83335.1	152.361	5476.75	Deamidation of N(N186); Deamidation of Q(Q530)	Deamidation of N(1); Deamidation of Q(1)			Single Protein		P15311	19	29	14	11	15	12	40	64	100	Confident
C	E9PAV3	Nascent polypeptide-associated complex subunit alpha, muscle-specific form (NACAM_HUMAN)	NACA	12		205.295	69.54	2.02	19.1821	0.00192221	0.0435626	0.0291878	0.661477	291.878	6614.77	19.1821	434.72					Related Proteins	Q13765	E9PAV3, Q13765	3	3	3	3	3	3	4	4	100	Confident
C	Q08211	ATP-dependent RNA helicase A (DHX9_HUMAN)	DHX9	1	GO:0016887, GO:0008150, GO:0043167, GO:0004386, GO:0043234, GO:0008134, GO:0006397, GO:0005730, GO:0043226, GO:0005575, GO:0005622, GO:0003674, GO:0005654, GO:0005623, GO:0005634, GO:0003677, GO:0005856, GO:0003723, GO:0005815, GO:0005737, GO:0051276, GO:0030154, GO:0005829, GO:0034641	140.869	76.93	3.39	15.2661	0.00152979	0.070069	0.0232291	1.06396	232.291	10639.6	15.2661	699.232					Single Protein		Q08211	4	4	4	4	4	4	3	4	90.3226	Doubtful
C	P47756	F-actin-capping protein subunit beta (CAPZB_HUMAN)	CAPZB	1	GO:0008150, GO:0065003, GO:0007010, GO:0006461, GO:0000902, GO:0022607, GO:0048856, GO:0043234, GO:0005576, GO:0043226, GO:0005575, GO:0003674, GO:0005622, GO:0006950, GO:0005623, GO:0005856, GO:0005737, GO:0005829, GO:0008092	31.3308	100	15.88	222.16	0.0222623	0.211528	0.338043	3.21195	3380.43	32119.5	222.16	2110.88					Single Protein		P47756	3	4	4	3	4	3	8	10	100	Confident
C	Q14103	Heterogeneous nuclear ribonucleoprotein D0 (HNRPD_HUMAN)	HNRNPD	4	GO:0009056, GO:0048856, GO:0009058, GO:0005576, GO:0043226, GO:0005575, GO:0003674, GO:0005654, GO:0005623, GO:0003723, GO:0005829, GO:0003729, GO:0034641, GO:0008150, GO:0008134, GO:0006397, GO:0006259, GO:0005622, GO:0006950, GO:0006412, GO:0005634, GO:0003677, GO:0005737, GO:0051276, GO:0042592, GO:0034655, GO:0019899	38.4103	64.79	9.86	119.316	0.0119565	0.16203	0.181554	2.46035	1815.54	24603.5	119.316	1616.93					Single Protein		Q14103	3	4	3	2	4	3	4	7	100	Confident
C	P60709	Actin, cytoplasmic 1 (ACTB_HUMAN)	ACTB	7	GO:0007010, GO:0034330, GO:0022607, GO:0005198, GO:0043167, GO:0006464, GO:0048856, GO:0007155, GO:0005694, GO:0005576, GO:0043226, GO:0005575, GO:0003674, GO:0005654, GO:0005623, GO:0016192, GO:0005829, GO:0008150, GO:0061024, GO:0007165, GO:0000228, GO:0043234, GO:0008134, GO:0006810, GO:0002376, GO:0005622, GO:0005886, GO:0006950, GO:0003677, GO:0005634, GO:0005615, GO:0005856, GO:0005737, GO:…	41.7097	76.8	81.07	752.307	0.0753876	99	1.14472	1503.27	11447.2	1.50327e+07	752.307	987940	Acetylation of K(K50); Deamidation of N(N12, N78, N92, N252, N280, N296); Deamidation of Q(Q49, Q246, Q263); Oxidation of M(M16, M44, M47, M227, M305, M313, M325)	Acetylation of K(1); Deamidation of N(6); Deamidation of Q(3); Oxidation of M(7)	Acetylation of K (K18-{K18}), Oxidation of M (M283-{M269 M283})	Acetylation of K (1), Oxidation of M (1)	Single Protein		P60709	74	82	4	4	4	4	426	510	100	Confident
C	P52272	Heterogeneous nuclear ribonucleoprotein M (HNRPM_HUMAN)	HNRNPM	19	GO:0008150, GO:0007165, GO:0006397, GO:0043226, GO:0005730, GO:0005576, GO:0005575, GO:0005886, GO:0003674, GO:0005622, GO:0005654, GO:0005623, GO:0005634, GO:0003723, GO:0034641	77.4643	84.66	26.99	131.461	0.0131735	0.425103	0.200034	6.45498	2000.34	64549.8	131.461	4242.18			Acetylation of K (K17-{K17})	Acetylation of K (1)	Single Protein		P52272	14	14	14	14	14	14	35	47	100	Confident
C	Q8WWM7	Ataxin-2-like protein (ATX2L_HUMAN)	ATXN2L	16	GO:0008150, GO:0065003, GO:0022607, GO:0022618, GO:0043226, GO:0005575, GO:0003674, GO:0005622, GO:0005654, GO:0005634, GO:0005623, GO:0003723, GO:0005737, GO:0005829	113.304	50.79	8.56	35.0292	0.00351023	0.145048	0.0533011	2.20248	533.011	22024.8	35.0292	1447.46			Acetylation of K (K3-{K3})	Acetylation of K (1)	Single Protein		Q8WWM7	5	8	8	5	8	5	5	12	100	Confident
C	P30048	Thioredoxin-dependent peroxide reductase, mitochondrial (PRDX3_HUMAN)	PRDX3	10	GO:0008283, GO:0009056, GO:0048856, GO:0006464, GO:0009058, GO:0005576, GO:0043226, GO:0005575, GO:0003674, GO:0005623, GO:0008219, GO:0005768, GO:0016491, GO:0031410, GO:0005829, GO:0034641, GO:0008150, GO:0002376, GO:0000003, GO:0006950, GO:0005622, GO:0007005, GO:0005737, GO:0042592, GO:0005739, GO:0030154, GO:0030234, GO:0019899	27.6752	76.17	13.67	151.536	0.0151852	0.519911	0.23058	7.8946	2305.8	78946	151.536	5188.29	Deamidation of N(N192)	Deamidation of N(1)			Single Protein		P30048	4	5	5	4	5	4	6	9	99.2157	Confident
C	P30050	60S ribosomal protein L12 (RL12_HUMAN)	RPL12	9	GO:0009056, GO:0022607, GO:0005198, GO:0042254, GO:0009058, GO:0005576, GO:0005730, GO:0043226, GO:0005575, GO:0003674, GO:0005623, GO:0003723, GO:0005829, GO:0034641, GO:0019843, GO:0008150, GO:0065003, GO:0022618, GO:0044403, GO:0005840, GO:0006810, GO:0005622, GO:0006412, GO:0006605, GO:0005634, GO:0003735, GO:0005737, GO:0034655	17.8075	100	54.55	516.168	0.0517244	1.03092	0.78541	15.654	7854.1	156540	516.168	10287.7	Deamidation of Q(Q137)	Deamidation of Q(1)			Single Protein		P30050	8	9	9	8	9	8	23	31	100	Confident
C	Q92499	ATP-dependent RNA helicase DDX1 (DDX1_HUMAN)	DDX1	2	GO:0016887, GO:0022607, GO:0043167, GO:0048856, GO:0004386, GO:0009058, GO:0043226, GO:0005575, GO:0003674, GO:0005654, GO:0005623, GO:0003723, GO:0004518, GO:0005829, GO:0034641, GO:0008150, GO:0065003, GO:0022618, GO:0000988, GO:0006399, GO:0043234, GO:0006397, GO:0044403, GO:0006259, GO:0005622, GO:0006950, GO:0006412, GO:0005634, GO:0003677, GO:0005737, GO:0051276	82.3798	88.51	9.73	46.9758	0.00470738	0.106512	0.0714793	1.61733	714.793	16173.3	46.9758	1062.9					Single Protein		Q92499	4	9	9	4	9	4	5	13	100	Confident
C	Q9Y5A9	YTH domain-containing family protein 2 (YTHD2_HUMAN)	YTHDF2	1	GO:0009790, GO:0008150, GO:0048856, GO:0009058, GO:0043226, GO:0005575, GO:0002376, GO:0005622, GO:0003674, GO:0006412, GO:0005623, GO:0005634, GO:0003723, GO:0005737, GO:0005829, GO:0034641	62.2957	49.4	3.97	87.2307	0.00874126	0.100694	0.132732	1.52899	1327.32	15289.9	87.2307	1004.85			Acetylation of K (K12-{K12})	Acetylation of K (1)	Single Protein		Q9Y5A9	2	2	2	2	2	2	3	5	100	Doubtful
C	O95793	Double-stranded RNA-binding protein Staufen homolog 1 (STAU1_HUMAN)	STAU1	20	GO:0008150, GO:0007267, GO:0005783, GO:0043234, GO:0005576, GO:0043226, GO:0044403, GO:0005575, GO:0005622, GO:0005886, GO:0006950, GO:0003674, GO:0005623, GO:0005856, GO:0003723, GO:0005737, GO:0042592, GO:0005829, GO:0019899	63.1428	83.88	8.49	58.4181	0.00585399	0.108603	0.0888901	1.64909	888.901	16490.9	58.4181	1083.77					Single Protein		O95793	3	5	5	3	5	3	4	7	100	Confident
C	P62244	40S ribosomal protein S15a (RS15A_HUMAN)	RPS15A	16	GO:0008283, GO:0009056, GO:0005198, GO:0042254, GO:0009058, GO:0043226, GO:0005576, GO:0005575, GO:0003674, GO:0005654, GO:0005623, GO:0003723, GO:0005829, GO:0034641, GO:0008150, GO:0005840, GO:0044403, GO:0006810, GO:0007049, GO:0005622, GO:0006412, GO:0006605, GO:0005634, GO:0003735, GO:0005737, GO:0005739, GO:0034655	14.83	100	33.08	390.212	0.0391026	0.519911	0.593753	7.8946	5937.53	78946	390.212	5188.29	Deamidation of Q(Q98)	Deamidation of Q(1)			Single Protein		P62244	4	4	4	4	4	4	7	8	100	Confident
C	P62241	40S ribosomal protein S8 (RS8_HUMAN)	RPS8	1	GO:0009056, GO:0005198, GO:0042254, GO:0009058, GO:0005576, GO:0043226, GO:0005575, GO:0003674, GO:0005654, GO:0005623, GO:0003723, GO:0005829, GO:0034641, GO:0008150, GO:0005783, GO:0044403, GO:0005840, GO:0006810, GO:0005622, GO:0006412, GO:0005634, GO:0006605, GO:0003735, GO:0005737, GO:0034655	24.1902	100	46.63	822.252	0.0823966	0.501311	1.25115	7.61216	12511.5	76121.6	822.252	5002.68	Deamidation of Q(Q111)	Deamidation of Q(1)			Single Protein		P62241	9	14	14	9	14	9	38	50	100	Confident
C	P67936	Tropomyosin alpha-4 chain (TPM4_HUMAN)	TPM4	19	GO:0008150, GO:0007010, GO:0043167, GO:0005198, GO:0043234, GO:0043226, GO:0005576, GO:0005575, GO:0003674, GO:0005622, GO:0005623, GO:0005856, GO:0005737, GO:0030154, GO:0005829, GO:0008092	28.5045	100	85.89	674.374	0.067578	5.24388	1.02614	79.6258	10261.4	796258	674.374	52329.7	Deamidation of Q(Q75)	Deamidation of Q(1)	Acetylation of K (K11-{K11}, K76-{K76 K82})	Acetylation of K (2)	Single Protein		P67936	35	39	24	21	28	25	123	161	100	Confident
C	P62249	40S ribosomal protein S16 (RS16_HUMAN)	RPS16	19	GO:0008150, GO:0009056, GO:0005198, GO:0042254, GO:0009058, GO:0044403, GO:0005840, GO:0005576, GO:0043226, GO:0006810, GO:0005575, GO:0003674, GO:0005622, GO:0006412, GO:0005654, GO:0006605, GO:0005623, GO:0005634, GO:0003723, GO:0003735, GO:0005737, GO:0034655, GO:0005829, GO:0034641	16.435	100	37.67	460.879	0.046184	0.743329	0.701281	11.2871	7012.81	112871	460.879	7417.82	Deamidation of N(N35)	Deamidation of N(1)			Single Protein		P62249	7	7	7	7	7	7	18	30	100	Confident
C	P26599	Polypyrimidine tract-binding protein 1 (PTBP1_HUMAN)	PTBP1	19	GO:0008150, GO:0007165, GO:0048856, GO:0006397, GO:0009058, GO:0044403, GO:0005576, GO:0043226, GO:0005730, GO:0005575, GO:0003674, GO:0005622, GO:0006412, GO:0005654, GO:0005634, GO:0005623, GO:0003723, GO:0030154, GO:0034641	57.1856	65.91	17.89	88.9428	0.00891282	0.325711	0.135337	4.94577	1353.37	49457.7	88.9428	3250.34			Acetylation of K (K13-{K13})	Acetylation of K (1)	Single Protein		P26599	6	7	6	5	7	6	7	13	100	Confident
C	P31943	Heterogeneous nuclear ribonucleoprotein H (HNRH1_HUMAN)	HNRNPH1	5	GO:0008150, GO:0007165, GO:0006397, GO:0043226, GO:0005575, GO:0005622, GO:0003674, GO:0005654, GO:0005623, GO:0005634, GO:0003723, GO:0005737, GO:0005829, GO:0034641	49.1984	83.3	30.96	131.986	0.0132261	0.668101	0.200832	10.1448	2008.32	101448	131.986	6667.1	Deamidation of N(N307)	Deamidation of N(1)	Acetylation of K (K14-{K14})	Acetylation of K (1)	Single Protein		P31943	10	13	10	7	10	7	23	32	100	Confident
C	P08708	40S ribosomal protein S17 (RS17_HUMAN)	RPS17	15	GO:0009056, GO:0022607, GO:0005198, GO:0042254, GO:0009058, GO:0005576, GO:0043226, GO:0005575, GO:0003674, GO:0005654, GO:0005623, GO:0003723, GO:0005829, GO:0034641, GO:0008150, GO:0065003, GO:0022618, GO:0044403, GO:0005840, GO:0006810, GO:0005622, GO:0002376, GO:0006412, GO:0006605, GO:0005634, GO:0003735, GO:0005737, GO:0042592, GO:0034655	15.5404	100	42.96	308	0.0308642	0.29155	0.468658	4.42704	4686.58	44270.4	308	2909.43					Single Protein		P08708	3	4	4	3	4	3	7	13	100	Confident
C	P62266	40S ribosomal protein S23 (RS23_HUMAN)	RPS23	5	GO:0008150, GO:0009056, GO:0005198, GO:0042254, GO:0009058, GO:0005840, GO:0044403, GO:0043226, GO:0006810, GO:0005575, GO:0005622, GO:0003674, GO:0006412, GO:0005654, GO:0006605, GO:0005623, GO:0005634, GO:0003723, GO:0003735, GO:0005737, GO:0034655, GO:0005829, GO:0034641	15.7977	100	15.38	488.492	0.048951	0.154782	0.743298	2.35029	7432.98	23502.9	488.492	1544.6					Single Protein		P62266	2	2	2	2	2	2	9	9	100	Confident
C	P62263	40S ribosomal protein S14 (RS14_HUMAN)	RPS14	5	GO:0009056, GO:0022607, GO:0005198, GO:0048856, GO:0042254, GO:0009058, GO:0005576, GO:0005730, GO:0043226, GO:0005575, GO:0003674, GO:0005654, GO:0005623, GO:0003723, GO:0003729, GO:0005829, GO:0034641, GO:0019843, GO:0008150, GO:0065003, GO:0022618, GO:0044403, GO:0005840, GO:0006810, GO:0005622, GO:0002376, GO:0006412, GO:0005634, GO:0006605, GO:0003735, GO:0005737, GO:0042592, GO:0005739, GO:…	16.2625	73.51	35.1	785.471	0.0787109	0.930698	1.19519	14.1322	11951.9	141322	785.471	9287.61	Deamidation of Q(Q79)	Deamidation of Q(1)			Single Protein		P62263	8	8	8	8	8	8	26	35	100	Confident
C	P62269	40S ribosomal protein S18 (RS18_HUMAN)	RPS18	CHR_HSCHR6_MHC_MCF_CTG1	GO:0009056, GO:0005198, GO:0042254, GO:0009058, GO:0043226, GO:0005576, GO:0005575, GO:0003674, GO:0005654, GO:0005623, GO:0003723, GO:0005829, GO:0034641, GO:0019843, GO:0008150, GO:0044403, GO:0005840, GO:0006810, GO:0005622, GO:0006412, GO:0006605, GO:0005634, GO:0003735, GO:0005737, GO:0034655, GO:0019899	17.7079	100	40.79	349.835	0.0350564	0.564748	0.532314	8.57543	5323.14	85754.3	349.835	5635.73			Acetylation of K (K8-{K8}), Deamidation of N (N101-{Q97 N101 N105})	Acetylation of K (1), Deamidation of N (1)	Single Protein		P62269	7	7	7	7	7	7	17	23	100	Confident
C	Q9Y3U8	60S ribosomal protein L36 (RL36_HUMAN)	RPL36	19	GO:0008150, GO:0009056, GO:0005198, GO:0042254, GO:0009058, GO:0005840, GO:0044403, GO:0005730, GO:0043226, GO:0006810, GO:0005575, GO:0003674, GO:0005622, GO:0006412, GO:0006605, GO:0005623, GO:0005634, GO:0003723, GO:0003735, GO:0005737, GO:0034655, GO:0005829, GO:0034641	12.2459	100	33.33	546.48	0.0547619	0.321941	0.831533	4.88852	8315.33	48885.2	546.48	3212.71					Single Protein		Q9Y3U8	4	4	4	4	4	4	12	18	100	Confident
C	P29692	Elongation factor 1-delta (EF1D_HUMAN)	EEF1D	CHR_HSCHR8_3_CTG7	GO:0008150, GO:0007165, GO:0008135, GO:0005783, GO:0043234, GO:0009058, GO:0005730, GO:0043226, GO:0004871, GO:0005575, GO:0003674, GO:0005622, GO:0006412, GO:0005623, GO:0005634, GO:0003677, GO:0003723, GO:0005737, GO:0005829, GO:0034641	31.1028	100	24.2	149.155	0.0149466	0.403004	0.226957	6.11942	2269.57	61194.2	149.155	4021.65			Acetylation of K (K10-{K10})	Acetylation of K (1)	Single Protein		P29692	5	6	6	5	6	5	7	12	100	Confident
C	P39019	40S ribosomal protein S19 (RS19_HUMAN)	RPS19	19	GO:0040011, GO:0009056, GO:0006461, GO:0022607, GO:0048856, GO:0005198, GO:0042254, GO:0009058, GO:0005576, GO:0043226, GO:0005730, GO:0005575, GO:0003674, GO:0005654, GO:0005623, GO:0003723, GO:0005829, GO:0034641, GO:0008150, GO:0065003, GO:0007165, GO:0022618, GO:0005840, GO:0044403, GO:0006810, GO:0005622, GO:0006950, GO:0002376, GO:0006412, GO:0048870, GO:0005634, GO:0006605, GO:0003735, GO:…	16.0505	100	36.55	311.993	0.0312644	0.637894	0.474734	9.68611	4747.34	96861.1	311.993	6365.66					Single Protein		P39019	6	10	10	6	10	6	9	21	100	Confident
C	Q9HCN8	Stromal cell-derived factor 2-like protein 1 (SDF2L_HUMAN)	SDF2L1	22	GO:0008150, GO:0016757, GO:0009056, GO:0006464, GO:0005783, GO:0043234, GO:0009058, GO:0043226, GO:0005575, GO:0006950, GO:0003674, GO:0005622, GO:0005623, GO:0008219, GO:0005737, GO:0019899	23.5837	84.16	9.05	53.6516	0.00537634	0.136464	0.0816372	2.07213	816.372	20721.3	53.6516	1361.8					Single Protein		Q9HCN8	1	1	1	1	1	1	1	1	100	Doubtful
C	P39023	60S ribosomal protein L3 (RL3_HUMAN)	RPL3	22	GO:0009056, GO:0005198, GO:0042254, GO:0009058, GO:0005730, GO:0043226, GO:0005576, GO:0005575, GO:0003674, GO:0005623, GO:0003723, GO:0005829, GO:0034641, GO:0019843, GO:0008150, GO:0005840, GO:0044403, GO:0006810, GO:0005622, GO:0006412, GO:0005634, GO:0006605, GO:0003735, GO:0005737, GO:0034655	46.0798	100	34	169.446	0.01698	0.384129	0.257833	5.83281	2578.33	58328.1	169.446	3833.29	Deamidation of N(N186)	Deamidation of N(1)			Single Protein		P39023	12	14	14	12	14	12	23	33	100	Confident
C	P07437	Tubulin beta chain (TBB5_HUMAN)	TUBB	CHR_HSCHR6_MHC_MANN_CTG1	GO:0007010, GO:0022607, GO:0043167, GO:0005198, GO:0005576, GO:0043226, GO:0005575, GO:0005773, GO:0003674, GO:0000278, GO:0051301, GO:0005623, GO:0016192, GO:0030705, GO:0003924, GO:0031410, GO:0008150, GO:0043234, GO:0006810, GO:0005622, GO:0002376, GO:0006950, GO:0007049, GO:0005764, GO:0005635, GO:0005634, GO:0005856, GO:0005737, GO:0019899	49.639	72.07	63.06	577.539	0.0578744	3.73888	0.878794	56.7731	8787.94	567731	577.539	37311	Deamidation of N(N165); Deamidation of Q(Q43)	Deamidation of N(1); Deamidation of Q(1)	Deamidation of N (N348-{N337 N347 N348})	Deamidation of N (1)	Single Protein		P07437	25	27	5	5	6	6	109	127	100	Confident
C	Q07666	KH domain-containing, RNA-binding, signal transduction-associated protein 1 (KHDR1_HUMAN)	KHDRBS1	1	GO:0008283, GO:0009058, GO:0043226, GO:0005575, GO:0003674, GO:0000278, GO:0005654, GO:0006913, GO:0005623, GO:0003723, GO:0005829, GO:0034641, GO:0008150, GO:0007165, GO:0006397, GO:0043234, GO:0006810, GO:0007049, GO:0005886, GO:0005622, GO:0006412, GO:0003677, GO:0005634, GO:0005737, GO:0030674	48.1972	61.17	5.87	216.216	0.0216667	0.0841459	0.328998	1.27771	3289.98	12777.1	216.216	839.708					Single Protein		Q07666	2	5	5	2	5	2	7	10	100	Confident
C	Q8NC51	Plasminogen activator inhibitor 1 RNA-binding protein (PAIRB_HUMAN)	SERBP1	1	GO:0008150, GO:0005576, GO:0043226, GO:0005575, GO:0005622, GO:0003674, GO:0005886, GO:0005634, GO:0005623, GO:0003723, GO:0008219, GO:0005737, GO:0005829, GO:0003729	44.9385	91.91	26.23	103.372	0.0103587	0.368875	0.157292	5.60118	1572.92	56011.8	103.372	3681.07					Single Protein		Q8NC51	9	10	10	9	10	9	12	21	100	Confident
C	P83111	Serine beta-lactamase-like protein LACTB, mitochondrial (LACTB_HUMAN)	LACTB	15	GO:0005623, GO:0005737, GO:0005739, GO:0005829, GO:0043226, GO:0005575, GO:0003674, GO:0005622	60.655	75.87	6.76	33.7896	0.003386	0.0690192	0.0514148	1.04802	514.148	10480.2	33.7896	688.756					Single Protein		P83111	2	4	4	2	4	2	2	4	87.0968	Doubtful
C	P13796	Plastin-2 (PLSL_HUMAN)	LCP1	13		70.2439	94.74	2.07	16.8	0.0016835	0.0324972	0.0255632	0.493454	255.632	4934.54	16.8	324.296					Related Proteins	P13797	P13796, P13797	1	1	0	0	0	0	3	4	100	Doubtful
C	P15880	40S ribosomal protein S2 (RS2_HUMAN)	RPS2	16	GO:0009056, GO:0006464, GO:0005198, GO:0042254, GO:0009058, GO:0005576, GO:0043226, GO:0005575, GO:0003674, GO:0005654, GO:0005623, GO:0003723, GO:0005829, GO:0003729, GO:0034641, GO:0008150, GO:0044403, GO:0005840, GO:0006810, GO:0005622, GO:0006412, GO:0005634, GO:0006605, GO:0003735, GO:0005737, GO:0034655, GO:0019899	31.3046	100	33.11	352.359	0.0353093	0.539927	0.536155	8.19852	5361.55	81985.2	352.359	5388.03	Deamidation of N(N134)	Deamidation of N(1)			Single Protein		P15880	9	10	10	9	10	9	24	34	100	Confident
C	Q04637	Eukaryotic translation initiation factor 4 gamma 1 (IF4G1_HUMAN)	EIF4G1	3	GO:0008283, GO:0009056, GO:0006461, GO:0022607, GO:0006464, GO:0043167, GO:0005198, GO:0048856, GO:0009058, GO:0043226, GO:0005575, GO:0003674, GO:0000278, GO:0005623, GO:0003723, GO:0008219, GO:0006914, GO:0003729, GO:0005829, GO:0034641, GO:0008150, GO:0065003, GO:0008135, GO:0043234, GO:0044403, GO:0005840, GO:0040007, GO:0007049, GO:0005622, GO:0006950, GO:0007005, GO:0006412, GO:0005634, GO:…	175.382	62.73	10.13	74.8643	0.00750203	0.153843	0.113915	2.33604	1139.15	23360.4	74.8643	1535.23					Single Protein		Q04637	11	16	16	11	16	11	18	33	100	Confident
C	P18077	60S ribosomal protein L35a (RL35A_HUMAN)	RPL35A	3	GO:0008150, GO:0009056, GO:0005198, GO:0042254, GO:0009058, GO:0005840, GO:0044403, GO:0043226, GO:0005576, GO:0006810, GO:0005575, GO:0003674, GO:0005622, GO:0006412, GO:0006605, GO:0005623, GO:0003723, GO:0003735, GO:0005737, GO:0005739, GO:0034655, GO:0005829, GO:0034641	12.5298	100	22.73	362.88	0.0363636	0.211528	0.552164	3.21195	5521.64	32119.5	362.88	2110.88					Single Protein		P18077	2	2	2	2	2	2	7	8	100	Confident
C	P55060	Exportin-2 (XPO2_HUMAN)	CSE1L	20	GO:0008283, GO:0008150, GO:0008565, GO:0043226, GO:0005576, GO:0005575, GO:0006810, GO:0005622, GO:0003674, GO:0005654, GO:0005634, GO:0005623, GO:0006913, GO:0008219, GO:0005737, GO:0005829, GO:0019899	110.346	80.74	3.5	16.3459	0.001638	0.0816603	0.0248723	1.23997	248.723	12399.7	16.3459	814.904			Acetylation of K (K16-{K16 K17})	Acetylation of K (1)	Single Protein		P55060	3	5	5	3	5	3	2	6	100	Doubtful
C	Q9P2E9	Ribosome-binding protein 1 (RRBP1_HUMAN)	RRBP1	20	GO:0008150, GO:0005783, GO:0009058, GO:0043226, GO:0005840, GO:0006810, GO:0005575, GO:0003674, GO:0005622, GO:0006412, GO:0005623, GO:0003723, GO:0005737, GO:0030154, GO:0034641	152.365	90.92	5.53	15.7514	0.00157842	0.0627515	0.0239676	0.952851	239.676	9528.51	15.7514	626.209					Single Protein		Q9P2E9	6	8	8	6	8	6	5	9	100	Confident
C	Q02878	60S ribosomal protein L6 (RL6_HUMAN)	RPL6	12	GO:0009056, GO:0022607, GO:0005198, GO:0042254, GO:0009058, GO:0043226, GO:0005575, GO:0003674, GO:0005623, GO:0003723, GO:0005829, GO:0034641, GO:0008150, GO:0065003, GO:0022618, GO:0005840, GO:0044403, GO:0006810, GO:0005622, GO:0006412, GO:0006605, GO:0003677, GO:0005634, GO:0003735, GO:0005737, GO:0034655	32.7076	100	39.24	511.118	0.0512184	0.553018	0.777726	8.39731	7777.26	83973.1	511.118	5518.67	Deamidation of N(N101, N279)	Deamidation of N(2)			Single Protein		Q02878	13	17	17	13	17	13	52	70	100	Confident
C	Q96PK6	RNA-binding protein 14 (RBM14_HUMAN)	RBM14	11	GO:0008150, GO:0007010, GO:0007165, GO:0022607, GO:0000988, GO:0006464, GO:0009058, GO:0043234, GO:0006259, GO:0043226, GO:0005730, GO:0005575, GO:0003674, GO:0006950, GO:0007049, GO:0005622, GO:0005654, GO:0005634, GO:0005623, GO:0003723, GO:0051276, GO:0005737, GO:0034641, GO:0030674	69.4489	49.48	6.88	61.3022	0.006143	0.223825	0.0932785	3.39867	932.785	33986.7	61.3022	2233.59	Deamidation of Q(Q240)	Deamidation of Q(1)			Single Protein		Q96PK6	5	7	7	5	7	5	4	7	99.2188	Confident
C	P27816	Microtubule-associated protein 4 (MAP4_HUMAN)	MAP4	3	GO:0008150, GO:0007010, GO:0022607, GO:0005198, GO:0048856, GO:0043234, GO:0005576, GO:0043226, GO:0005575, GO:0005622, GO:0000278, GO:0007049, GO:0003674, GO:0051301, GO:0005623, GO:0003723, GO:0005856, GO:0005737, GO:0005929, GO:0030154, GO:0008092	120.93	75.26	3.82	21.1017	0.00211457	0.0613584	0.0321087	0.931698	321.087	9316.98	21.1017	612.308					Single Protein		P27816	3	7	7	3	7	3	3	7	90.3226	Doubtful
C	P02533	Keratin, type I cytoskeletal 14 (K1C14_HUMAN)	KRT14	17	GO:0008150, GO:0007010, GO:0034330, GO:0022607, GO:0048856, GO:0005198, GO:0007568, GO:0005576, GO:0043226, GO:0005575, GO:0005622, GO:0003674, GO:0005634, GO:0005623, GO:0008219, GO:0005856, GO:0005737, GO:0030154, GO:0005829	51.5294	87.29	13.56	98.5106	0.0098716	0.285556	0.149895	4.33603	1498.95	43360.3	98.5106	2849.62					Single Protein		P02533	6	9	4	2	6	3	14	19	100	Confident
C	Q14847	LIM and SH3 domain protein 1 (LASP1_HUMAN)	LASP1	17	GO:0008150, GO:0055085, GO:0022857, GO:0007165, GO:0043167, GO:0043226, GO:0005576, GO:0006810, GO:0005575, GO:0003674, GO:0005622, GO:0005623, GO:0005856, GO:0005737, GO:0008092, GO:0030674	29.6982	72.41	15.33	83.5999	0.00837743	0.321941	0.127207	4.88852	1272.07	48885.2	83.5999	3212.71	Deamidation of Q(Q60)	Deamidation of Q(1)			Single Protein		Q14847	4	5	5	4	5	4	3	6	100	Confident
C	P19338	Nucleolin (NUCL_HUMAN)	NCL	2	GO:0008150, GO:0048856, GO:0048646, GO:0009058, GO:0005576, GO:0043226, GO:0005730, GO:0005575, GO:0005622, GO:0003674, GO:0005654, GO:0006412, GO:0005634, GO:0005623, GO:0003677, GO:0003723, GO:0005737, GO:0003729, GO:0034641, GO:0019899	76.5684	79.15	37.18	203.488	0.0203912	0.832981	0.309631	12.6484	3096.31	126484	203.488	8312.48	Deamidation of N(N399); Deamidation of Q(Q406)	Deamidation of N(1); Deamidation of Q(1)	Deamidation of Q (Q518-{Q516 N517 Q518 N519})	Deamidation of Q (1)	Single Protein		P19338	30	35	35	30	35	30	71	99	100	Confident
C	A8K979	ERI1 exoribonuclease 2 (ERI2_HUMAN)	ERI2	16	GO:0043167, GO:0008150, GO:0042254, GO:0034641, GO:0003674, GO:0004518	77.3514	82.2	1.16	17.569	0.00176056	0.0277909	0.0267333	0.421991	267.333	4219.91	17.569	277.331	Deamidation of N(N285)	Deamidation of N(1)			Single Protein		A8K979	1	1	1	1	1	1	1	2	100	Doubtful
C	P08670	Vimentin (VIME_HUMAN)	VIM	10	GO:0008150, GO:0007010, GO:0007165, GO:0005198, GO:0048856, GO:0043226, GO:0044403, GO:0005576, GO:0005575, GO:0005886, GO:0005622, GO:0003674, GO:0005777, GO:0005623, GO:0005856, GO:0003723, GO:0005737, GO:0030154, GO:0005829	53.6191	92.7	61.8	355.238	0.0355979	2.34048	0.540537	35.5391	5405.37	355391	355.238	23356.2	Deamidation of N(N350)	Deamidation of N(1)	Deamidation of Q (Q370-{Q366 Q370 N371})	Deamidation of Q (1)	Single Protein		P08670	33	38	32	28	37	33	102	130	100	Confident
C	Q13557	Calcium/calmodulin-dependent protein kinase type II subunit delta (KCC2D_HUMAN)	CAMK2D	4	GO:0006461, GO:0022607, GO:0043167, GO:0006464, GO:0048856, GO:0009058, GO:0043226, GO:0005575, GO:0003013, GO:0003674, GO:0005654, GO:0005623, GO:0008219, GO:0031410, GO:0005829, GO:0034641, GO:0008150, GO:0055085, GO:0065003, GO:0007165, GO:0005783, GO:0006810, GO:0005622, GO:0040007, GO:0002376, GO:0006950, GO:0005886, GO:0005634, GO:0005737, GO:0051276, GO:0042592, GO:0030154, GO:0008092, GO:…	56.3336	69.14	15.23	87.1565	0.00873382	0.326805	0.132619	4.96237	1326.19	49623.7	87.1565	3261.25	Deamidation of Q(Q15)	Deamidation of Q(1)			Single Protein		Q13557	7	9	7	5	9	7	10	23	100	Confident
C	Q9P258	Protein RCC2 (RCC2_HUMAN)	RCC2	CHR_HG2095_PATCH	GO:0040011, GO:0034330, GO:0022607, GO:0048856, GO:0007059, GO:0007155, GO:0005694, GO:0043226, GO:0005730, GO:0005575, GO:0003674, GO:0000278, GO:0051301, GO:0005623, GO:0005768, GO:0003723, GO:0005829, GO:0031410, GO:0008150, GO:0007165, GO:0000902, GO:0005886, GO:0005622, GO:0007049, GO:0048870, GO:0005634, GO:0005856, GO:0051276, GO:0005737, GO:0030154, GO:0008092, GO:0019899	56.0492	82.76	27.01	139.469	0.013976	0.425103	0.212219	6.45498	2122.19	64549.8	139.469	4242.18	Deamidation of N(N18)	Deamidation of N(1)			Single Protein		Q9P258	10	12	12	10	12	10	14	22	100	Confident
C	P00738	Haptoglobin (HPT_HUMAN)	HP	16	GO:0008150, GO:0009056, GO:0043234, GO:0005576, GO:0043226, GO:0005575, GO:0006810, GO:0005622, GO:0002376, GO:0006950, GO:0003674, GO:0005623, GO:0005615, GO:0008219, GO:0016192, GO:0005737, GO:0031410	45.1766	79.8	12.32	130.9	0.0131173	0.245197	0.19918	3.7232	1991.8	37232	130.9	2446.87					Single Protein		P00738	4	7	7	4	7	4	8	12	100	Confident
C	P78527	DNA-dependent protein kinase catalytic subunit (PRKDC_HUMAN)	PRKDC	8	GO:0008283, GO:0009790, GO:0043167, GO:0006464, GO:0048856, GO:0009058, GO:0005694, GO:0005730, GO:0005576, GO:0043226, GO:0005575, GO:0000278, GO:0003674, GO:0005654, GO:0005623, GO:0008219, GO:0003723, GO:0005829, GO:0034641, GO:0008150, GO:0007165, GO:0048646, GO:0000228, GO:0043234, GO:0008134, GO:0007568, GO:0006259, GO:0040007, GO:0000003, GO:0007049, GO:0006950, GO:0002376, GO:0005622, GO:…	468.788	82.05	1.16	13.0531	0.00130803	0.0193735	0.0198618	0.294177	198.618	2941.77	13.0531	193.332	Acetylation of K(K124); Oxidation of M(M3971, M3974)	Acetylation of K(1); Oxidation of M(2)			Single Protein		P78527	4	10	10	4	10	4	6	16	98.8327	Confident
C	P25398	40S ribosomal protein S12 (RS12_HUMAN)	RPS12	6	GO:0008150, GO:0009056, GO:0005198, GO:0042254, GO:0009058, GO:0005840, GO:0044403, GO:0043226, GO:0006810, GO:0005575, GO:0005622, GO:0003674, GO:0006412, GO:0005654, GO:0006605, GO:0005623, GO:0005634, GO:0003723, GO:0003735, GO:0005737, GO:0034655, GO:0005829, GO:0034641	14.5055	100	65.91	331.47	0.0332161	1.51189	0.50437	22.9573	5043.7	229573	331.47	15087.4	Oxidation of M(M12)	Oxidation of M(1)	Acetylation of K (K23-{K23}), Deamidation of N (N15-{N15 Q19})	Acetylation of K (1), Deamidation of N (1)	Single Protein		P25398	8	10	10	8	10	8	14	24	100	Confident
C	P42766	60S ribosomal protein L35 (RL35_HUMAN)	RPL35	9	GO:0008150, GO:0009056, GO:0005198, GO:0042254, GO:0009058, GO:0005730, GO:0043226, GO:0044403, GO:0005840, GO:0005575, GO:0006810, GO:0003674, GO:0005622, GO:0006412, GO:0005623, GO:0005634, GO:0006605, GO:0003723, GO:0003735, GO:0005737, GO:0034655, GO:0003729, GO:0005829, GO:0034641	14.5426	100	22.76	339.401	0.0340108	0.333521	0.516438	5.06436	5164.38	50643.6	339.401	3328.27					Single Protein		P42766	5	5	5	5	5	5	9	15	100	Confident
C	P08865	40S ribosomal protein SA (RSSA_HUMAN)	RPSA	3	GO:0009056, GO:0022607, GO:0005198, GO:0042254, GO:0007155, GO:0009058, GO:0005576, GO:0043226, GO:0005575, GO:0003674, GO:0005654, GO:0006913, GO:0005623, GO:0003723, GO:0005829, GO:0034641, GO:0008150, GO:0065003, GO:0022618, GO:0044403, GO:0005840, GO:0006810, GO:0005886, GO:0005622, GO:0006412, GO:0006605, GO:0005634, GO:0003735, GO:0005737, GO:0034655	32.8334	75.59	17.29	220.02	0.0220478	0.406527	0.334786	6.17292	3347.86	61729.2	220.02	4056.81			Acetylation of K (K11-{K11 K17})	Acetylation of K (1)	Single Protein		P08865	4	4	4	4	4	4	8	9	100	Confident
C	P38646	Stress-70 protein, mitochondrial (GRP75_HUMAN)	HSPA9	5	GO:0008150, GO:0048856, GO:0043167, GO:0051082, GO:0006457, GO:0043226, GO:0005730, GO:0005576, GO:0006810, GO:0005575, GO:0003674, GO:0002376, GO:0005622, GO:0006913, GO:0005634, GO:0005623, GO:0003723, GO:0008219, GO:0005737, GO:0042592, GO:0005739, GO:0030154, GO:0019899	73.6348	93.08	26.8	112.008	0.0112242	0.399805	0.170434	6.07084	1704.34	60708.4	112.008	3989.73	Deamidation of N(N497); Deamidation of Q(Q502); Oxidation of M(M493)	Deamidation of N(1); Deamidation of Q(1); Oxidation of M(1)			Single Protein		P38646	13	14	13	12	13	12	23	30	100	Confident
C	P04406	Glyceraldehyde-3-phosphate dehydrogenase (G3P_HUMAN)	GAPDH	12	GO:0007010, GO:0009056, GO:0006464, GO:0009058, GO:0043226, GO:0005576, GO:0005575, GO:0003674, GO:0044281, GO:0005623, GO:0008219, GO:0016491, GO:0006914, GO:0051186, GO:0005829, GO:0034641, GO:0008150, GO:0006091, GO:0043234, GO:0002376, GO:0005622, GO:0006950, GO:0005886, GO:0006412, GO:0005635, GO:0005811, GO:0005634, GO:0005975, GO:0005856, GO:0005737, GO:0008092	36.0304	80.3	39.4	282.973	0.0283563	0.895736	0.430577	13.6013	4305.77	136013	282.973	8938.72	Deamidation of Q(Q185)	Deamidation of Q(1)			Single Protein		P04406	10	11	11	10	11	10	25	32	100	Confident
C	P26641	Elongation factor 1-gamma (EF1G_HUMAN)	EEF1G	11	GO:0008150, GO:0005783, GO:0008135, GO:0009058, GO:0044403, GO:0043226, GO:0005576, GO:0005575, GO:0003674, GO:0005622, GO:0006412, GO:0005634, GO:0005623, GO:0003723, GO:0005737, GO:0005829, GO:0034641	50.0871	84.44	11.44	115.209	0.0115449	0.189794	0.175304	2.88193	1753.04	28819.3	115.209	1893.99	Acetylation of protein N-term(A2); Deamidation of Q(Q410)	Acetylation of protein N-term(1); Deamidation of Q(1)			Single Protein		P26641	4	5	5	4	5	4	7	11	100	Confident
C	P26639	Threonine--tRNA ligase, cytoplasmic (SYTC_HUMAN)	TARS	5	GO:0008150, GO:0043167, GO:0006399, GO:0006520, GO:0009058, GO:0043226, GO:0005576, GO:0005575, GO:0003674, GO:0005622, GO:0006412, GO:0044281, GO:0005623, GO:0005856, GO:0005737, GO:0005829, GO:0034641, GO:0016874	83.3819	94.47	14.8	109.599	0.0109827	0.213977	0.166767	3.24914	1667.67	32491.4	109.599	2135.32					Single Protein		P26639	8	10	10	8	10	8	16	24	100	Confident
C	P04350	Tubulin beta-4A chain (TBB4A_HUMAN)	TUBB4A	19		49.5539	72.07	48.42	184.802	0.0185187	2.16228	0.281198	32.8331	2811.98	328331	184.802	21577.8	Deamidation of N(N165)	Deamidation of N(1)	Deamidation of N (N348-{N337 N347 N348})	Deamidation of N (1)	Related Proteins	P68371	P04350, P68371	18	19	0	0	3	3	69	78	100	Confident
C	Q9UHD8	Septin-9 (SEPT9_HUMAN)	SEPT9	CHR_HSCHR17_3_CTG4	GO:0008150, GO:0065003, GO:0006461, GO:0022607, GO:0043167, GO:0043234, GO:0043226, GO:0005575, GO:0007049, GO:0005622, GO:0003674, GO:0051301, GO:0005623, GO:0005856, GO:0005737, GO:0003924, GO:0005929	65.3608	94.03	1.71	18.1111	0.00181488	0.0274595	0.0275581	0.416959	275.581	4169.59	18.1111	274.024					Single Protein		Q9UHD8	1	1	1	1	1	1	1	1	100	Doubtful
C	P16401	Histone H1.5 (H15_HUMAN)	HIST1H1B	6	GO:0008150, GO:0065003, GO:0022607, GO:0006464, GO:0000228, GO:0005694, GO:0009058, GO:0005576, GO:0043226, GO:0005575, GO:0003674, GO:0040007, GO:0005622, GO:0003677, GO:0005623, GO:0005634, GO:0003723, GO:0051276, GO:0034641, GO:0019899	22.5665	100	12.39	103.03	0.0103245	0.168952	0.156772	2.56545	1567.72	25654.5	103.03	1686					Single Protein		P16401	4	5	5	4	5	4	5	11	98.8417	Confident
C	Q9Y3I0	tRNA-splicing ligase RtcB homolog (RTCB_HUMAN)	RTCB	22	GO:0009790, GO:0008150, GO:0048856, GO:0043167, GO:0006399, GO:0005783, GO:0043234, GO:0043226, GO:0005575, GO:0003674, GO:0000003, GO:0005622, GO:0005654, GO:0005635, GO:0005634, GO:0005623, GO:0003723, GO:0005737, GO:0005829, GO:0034641, GO:0008092, GO:0016874	55.1749	74.85	23.37	105.813	0.0106034	0.320352	0.161008	4.86439	1610.08	48643.9	105.813	3196.85					Single Protein		Q9Y3I0	7	8	8	7	8	7	12	18	100	Confident
C	P35527	Keratin, type I cytoskeletal 9 (K1C9_HUMAN)	KRT9	17	GO:0008150, GO:0007010, GO:0048856, GO:0005198, GO:0043226, GO:0005576, GO:0005575, GO:0005622, GO:0003674, GO:0000003, GO:0005623, GO:0005634, GO:0005615, GO:0008219, GO:0005856, GO:0005737, GO:0030154, GO:0005829	62.0268	63.72	38.36	258.283	0.0258821	1.82475	0.393007	27.708	3930.07	277080	258.283	18209.6	Deamidation of N(N258); Deamidation of Q(Q277); Oxidation of M(M245)	Deamidation of N(1); Deamidation of Q(1); Oxidation of M(1)	Oxidation of M (M269-{M269 M276 M286})	Oxidation of M (1)	Single Protein		P35527	23	26	26	23	26	23	56	79	100	Confident
C	P23528	Cofilin-1 (COF1_HUMAN)	CFL1	11	GO:0009790, GO:0007010, GO:0006461, GO:0040011, GO:0034330, GO:0022607, GO:0006464, GO:0048856, GO:0043167, GO:0007155, GO:0008289, GO:0043226, GO:0005576, GO:0005575, GO:0003674, GO:0000278, GO:0051301, GO:0006913, GO:0005623, GO:0008219, GO:0008150, GO:0055085, GO:0065003, GO:0007165, GO:0000902, GO:0007267, GO:0048646, GO:0044403, GO:0006810, GO:0005886, GO:0007049, GO:0006950, GO:0040007, GO:…	18.4907	100	72.89	520.573	0.0521658	1.21222	0.792112	18.4069	7921.12	184069	520.573	12096.9	Deamidation of Q(Q62)	Deamidation of Q(1)	Acetylation of K (K13-{K13 K19})	Acetylation of K (1)	Single Protein		P23528	10	10	10	10	10	10	37	51	100	Confident
C	O75475	PC4 and SFRS1-interacting protein (PSIP1_HUMAN)	PSIP1	9	GO:0008150, GO:0065003, GO:0022607, GO:0022618, GO:0006397, GO:0005694, GO:0009058, GO:0043226, GO:0044403, GO:0005575, GO:0006810, GO:0005622, GO:0003674, GO:0006950, GO:0005654, GO:0003677, GO:0005623, GO:0005634, GO:0003723, GO:0005737, GO:0005829, GO:0034641	60.0667	100	10.57	67.4694	0.00676101	0.0935407	0.102663	1.42037	1026.63	14203.7	67.4694	933.461	Deamidation of N(N361)	Deamidation of N(1)			Single Protein		O75475	4	7	7	4	7	4	6	9	98.8372	Confident
C	P31146	Coronin-1A (COR1A_HUMAN)	CORO1A	16	GO:0008283, GO:0007010, GO:0040011, GO:0006461, GO:0022607, GO:0048856, GO:0007155, GO:0043226, GO:0005576, GO:0005575, GO:0003674, GO:0005623, GO:0008219, GO:0005768, GO:0003723, GO:0016192, GO:0031410, GO:0005829, GO:0061024, GO:0008150, GO:0055085, GO:0065003, GO:0007165, GO:0000902, GO:0043234, GO:0006810, GO:0005622, GO:0005886, GO:0002376, GO:0006950, GO:0048870, GO:0005856, GO:0005737, GO:…	50.9938	64.43	20.82	121.578	0.0121832	0.340518	0.184995	5.1706	1849.95	51706	121.578	3398.1					Single Protein		P31146	7	8	8	7	8	7	9	14	100	Confident
C	P52907	F-actin-capping protein subunit alpha-1 (CAZA1_HUMAN)	CAPZA1	1	GO:0008150, GO:0065003, GO:0007010, GO:0006461, GO:0022607, GO:0043234, GO:0005576, GO:0043226, GO:0005575, GO:0003674, GO:0002376, GO:0005622, GO:0006950, GO:0005623, GO:0005856, GO:0005737, GO:0005829, GO:0008092	32.9023	100	23.78	120.794	0.0121046	0.483982	0.183802	7.34903	1838.02	73490.3	120.794	4829.75	Deamidation of N(N30); Deamidation of Q(Q240)	Deamidation of N(1); Deamidation of Q(1)	Acetylation of K (K13-{K13})	Acetylation of K (1)	Single Protein		P52907	6	6	5	5	6	6	9	15	100	Confident
C	P35579	Myosin-9 (MYH9_HUMAN)	MYH9	22	GO:0016887, GO:0009790, GO:0007010, GO:0040011, GO:0043167, GO:0048856, GO:0007155, GO:0005576, GO:0043226, GO:0005575, GO:0003674, GO:0051301, GO:0005623, GO:0016192, GO:0003723, GO:0005829, GO:0051604, GO:0061024, GO:0008150, GO:0007165, GO:0000902, GO:0048646, GO:0043234, GO:0006810, GO:0006950, GO:0007049, GO:0000003, GO:0002376, GO:0005886, GO:0005622, GO:0048870, GO:0005634, GO:0005856, GO:…	226.392	96.17	75.66	213.984	0.021443	6.38757	0.325602	96.9921	3256.02	969921	213.984	63742.8	Acetylation of K(K186); Deamidation of N(N61, N93, N223, N305, N381, N695, N1023, N1224, N1231, N1712, N1744); Deamidation of Q(Q189, Q210, Q623, Q946, Q951, Q1309, Q1419, Q1540, Q1701); Oxidation of M(M146, M329, M879, M941, M1565)	Acetylation of K(1); Deamidation of N(11); Deamidation of Q(9); Oxidation of M(5)	Acetylation of K (K8-{K8 K14 K29 K30}), Deamidation of N (N15-{Q3 Q4 N15 N18 N19 Q23}, N1284-{Q1279 N1284 Q1291}, N1756-{N1756 Q1758 Q1761 N1763 N1767}, N1825-{Q1818 Q1822 N1825}), Deamidation of Q (Q163-{Q163 Q168}, Q320-{Q313 Q314 Q320}, Q980-{Q980 Q986 N987}, Q1158-{Q1158 Q1159}, Q1684-{Q1684 Q1686}), Oxidation of M (M1682-{M1678 M1682})	Acetylation of K (1), Deamidation of N (4), Deamidation of Q (5), Oxidation of M (1)	Single Protein		P35579	284	321	273	242	288	256	1508	1822	100	Confident
C	P35580	Myosin-10 (MYH10_HUMAN)	MYH10	17	GO:0008283, GO:0016887, GO:0009790, GO:0007010, GO:0040011, GO:0022607, GO:0048856, GO:0043167, GO:0007155, GO:0043226, GO:0005576, GO:0005575, GO:0003674, GO:0000278, GO:0051301, GO:0005623, GO:0007009, GO:0016192, GO:0005829, GO:0050877, GO:0061024, GO:0008150, GO:0000902, GO:0048646, GO:0043234, GO:0006810, GO:0005886, GO:0005622, GO:0006950, GO:0007049, GO:0048870, GO:0005634, GO:0005856, GO:…	228.858	96.2	40.74	53.518	0.00536296	0.765839	0.0814339	11.6289	814.339	116289	53.518	7642.46	Acetylation of K(K1842); Deamidation of N(N702, N1841); Deamidation of Q(Q630, Q1691)	Acetylation of K(1); Deamidation of N(2); Deamidation of Q(2)	Deamidation of Q (Q220-{Q217 Q220 N222 N230}, Q1117-{Q1117 Q1119 Q1124}, Q1547-{Q1547 Q1556})	Deamidation of Q (3)	Single Protein		P35580	81	105	69	51	72	53	206	293	100	Confident
C	P02647	Apolipoprotein A-I (APOA1_HUMAN)	APOA1	11	GO:0009790, GO:0008283, GO:0007010, GO:0009056, GO:0040011, GO:0022607, GO:0048856, GO:0043167, GO:0006464, GO:0008289, GO:0007155, GO:0009058, GO:0005576, GO:0043226, GO:0005575, GO:0003674, GO:0044281, GO:0005623, GO:0016192, GO:0005768, GO:0005829, GO:0031410, GO:0008150, GO:0055085, GO:0065003, GO:0007165, GO:0000902, GO:0005783, GO:0006810, GO:0002376, GO:0005622, GO:0005886, GO:0006950, GO:…	30.7589	100	9.36	130.813	0.0131086	0.125336	0.199048	1.90316	1990.48	19031.6	130.813	1250.75					Single Protein		P02647	2	3	3	2	3	2	4	5	100	Doubtful
C	Q9Y3F4	Serine-threonine kinase receptor-associated protein (STRAP_HUMAN)	STRAP	12	GO:0008283, GO:0040011, GO:0022607, GO:0048856, GO:0006464, GO:0009058, GO:0043226, GO:0005575, GO:0003674, GO:0005654, GO:0005623, GO:0003723, GO:0005829, GO:0034641, GO:0008150, GO:0065003, GO:0007165, GO:0022618, GO:0043234, GO:0006397, GO:0005622, GO:0048870, GO:0005634, GO:0005737, GO:0042592, GO:0030154	38.414	82	10.29	47.2202	0.00473186	0.160155	0.071851	2.43188	718.51	24318.8	47.2202	1598.22					Single Protein		Q9Y3F4	2	3	3	2	3	2	2	3	100	Doubtful
C	P14618	Pyruvate kinase PKM (KPYM_HUMAN)	PKM	15	GO:0009056, GO:0006461, GO:0022607, GO:0043167, GO:0048856, GO:0009058, GO:0005576, GO:0043226, GO:0005575, GO:0003674, GO:0044281, GO:0005623, GO:0003723, GO:0016192, GO:0008219, GO:0051186, GO:0005929, GO:0031410, GO:0005829, GO:0034641, GO:0008150, GO:0006091, GO:0065003, GO:0006810, GO:0002376, GO:0005622, GO:0040007, GO:0006950, GO:0005975, GO:0005634, GO:0005737, GO:0005739, GO:0016301	57.9	94.16	39.17	163.484	0.0163825	0.681924	0.24876	10.3547	2487.6	103547	163.484	6805.05					Single Protein		P14618	14	17	16	13	17	14	28	39	100	Confident
C	P14625	Endoplasmin (ENPL_HUMAN)	HSP90B1	12	GO:0007010, GO:0009056, GO:0022607, GO:0043167, GO:0006464, GO:0043226, GO:0005576, GO:0005575, GO:0003674, GO:0005623, GO:0008219, GO:0016192, GO:0003723, GO:0005829, GO:0031410, GO:0008150, GO:0007165, GO:0005783, GO:0051082, GO:0043234, GO:0006457, GO:0006810, GO:0005622, GO:0005886, GO:0002376, GO:0006950, GO:0005634, GO:0005737, GO:0042592, GO:0019899	92.4113	91.16	8.34	30.3492	0.00304124	0.106266	0.0461798	1.6136	461.798	16136	30.3492	1060.45					Single Protein		P14625	5	6	5	4	5	4	5	9	100	Confident
C	P18124	60S ribosomal protein L7 (RL7_HUMAN)	RPL7	8	GO:0009056, GO:0005198, GO:0042254, GO:0009058, GO:0043226, GO:0005576, GO:0005730, GO:0005575, GO:0003674, GO:0005623, GO:0003723, GO:0003729, GO:0005829, GO:0034641, GO:0008150, GO:0005840, GO:0044403, GO:0006810, GO:0005622, GO:0006412, GO:0003677, GO:0005634, GO:0006605, GO:0003735, GO:0005737, GO:0034655	29.2072	100	43.15	540.974	0.0542102	0.504594	0.823155	7.66202	8231.55	76620.2	540.974	5035.44					Single Protein		P18124	11	14	14	11	14	11	31	47	100	Confident
C	P0DOX8	Immunoglobulin lambda-1 light chain (IGL1_HUMAN)				22.8161	62.5	19.91	824.618	0.0826337	0.778279	1.25475	11.8178	12547.5	118178	824.618	7766.6					Unrelated Proteins	B9A064	B9A064, P0DOX8	4	4	1	1	1	1	19	26	100	Confident
C	Q08945	FACT complex subunit SSRP1 (SSRP1_HUMAN)	SSRP1	11	GO:0008150, GO:0007165, GO:0005694, GO:0009058, GO:0043226, GO:0005730, GO:0006259, GO:0005575, GO:0005622, GO:0006950, GO:0003674, GO:0005654, GO:0005634, GO:0005623, GO:0003677, GO:0003723, GO:0034641	81.0244	88.86	4.94	22.68	0.00227273	0.0401453	0.0345103	0.609587	345.103	6095.87	22.68	400.618					Single Protein		Q08945	2	3	3	2	3	2	2	5	100	Confident
C	Q86UE4	Protein LYRIC (LYRIC_HUMAN)	MTDH	8	GO:0009056, GO:0034330, GO:0022607, GO:0048856, GO:0009058, GO:0005730, GO:0043226, GO:0005575, GO:0003674, GO:0005654, GO:0005623, GO:0008219, GO:0003723, GO:0006914, GO:0034641, GO:0008150, GO:0007165, GO:0000988, GO:0048646, GO:0005783, GO:0008134, GO:0005886, GO:0005622, GO:0005635, GO:0005634, GO:0005737	63.7988	81.44	19.59	131.231	0.0131505	0.151395	0.199684	2.29887	1996.84	22988.7	131.231	1510.8					Single Protein		Q86UE4	6	12	12	6	12	6	12	25	100	Confident
C	P42677	40S ribosomal protein S27 (RS27_HUMAN)	RPS27	1	GO:0008283, GO:0009056, GO:0022607, GO:0005198, GO:0043167, GO:0042254, GO:0007059, GO:0009058, GO:0043226, GO:0005575, GO:0003674, GO:0005654, GO:0005623, GO:0003723, GO:0005829, GO:0034641, GO:0008150, GO:0065003, GO:0022618, GO:0005840, GO:0044403, GO:0006810, GO:0007049, GO:0005622, GO:0006412, GO:0003677, GO:0005634, GO:0006605, GO:0003735, GO:0051276, GO:0005737, GO:0034655	9.45484	66.67	40.48	435.6	0.0436508	0.539927	0.662816	8.19852	6628.16	81985.2	435.6	5388.03					Single Protein		P42677	3	3	3	3	3	3	7	10	100	Confident
C	P62280	40S ribosomal protein S11 (RS11_HUMAN)	RPS11	19	GO:0009056, GO:0005198, GO:0042254, GO:0009058, GO:0005576, GO:0005730, GO:0043226, GO:0005575, GO:0003674, GO:0005654, GO:0005623, GO:0003723, GO:0005829, GO:0034641, GO:0019843, GO:0008150, GO:0044403, GO:0005840, GO:0006810, GO:0005622, GO:0006412, GO:0006605, GO:0005634, GO:0003735, GO:0005737, GO:0030154, GO:0034655	18.419	100	32.91	588.436	0.0589662	0.389495	0.895374	5.9143	8953.74	59143	588.436	3886.85					Single Protein		P62280	5	6	6	5	6	5	17	25	100	Confident
C	P62277	40S ribosomal protein S13 (RS13_HUMAN)	RPS13	11	GO:0009056, GO:0005198, GO:0042254, GO:0009058, GO:0005576, GO:0043226, GO:0005730, GO:0005575, GO:0003674, GO:0005654, GO:0005623, GO:0003723, GO:0005829, GO:0003729, GO:0034641, GO:0019843, GO:0008150, GO:0044403, GO:0005840, GO:0006810, GO:0005622, GO:0006412, GO:0006605, GO:0005634, GO:0003735, GO:0005737, GO:0034655	17.2117	100	25.17	165.218	0.0165563	0.321941	0.251399	4.88852	2513.99	48885.2	165.218	3212.71					Single Protein		P62277	4	5	5	4	5	4	5	10	100	Confident
C	P09211	Glutathione S-transferase P (GSTP1_HUMAN)	GSTP1	11	GO:0008283, GO:0040011, GO:0043167, GO:0048856, GO:0006464, GO:0009058, GO:0005576, GO:0043226, GO:0005575, GO:0003674, GO:0044281, GO:0005623, GO:0008219, GO:0016192, GO:0016491, GO:0005829, GO:0031410, GO:0034641, GO:0008150, GO:0006790, GO:0007165, GO:0043234, GO:0006810, GO:0005622, GO:0005886, GO:0006950, GO:0002376, GO:0048870, GO:0005634, GO:0005615, GO:0005737, GO:0042592, GO:0005739, GO:…	23.341	80	37.62	287.1	0.0287698	0.623777	0.436856	9.47175	4368.56	94717.5	287.1	6224.79					Single Protein		P09211	4	7	7	4	7	4	9	13	100	Confident
C	P19474	E3 ubiquitin-protein ligase TRIM21 (RO52_HUMAN)	TRIM21	11	GO:0009056, GO:0040011, GO:0006461, GO:0022607, GO:0043167, GO:0006464, GO:0009058, GO:0043226, GO:0005773, GO:0005575, GO:0003674, GO:0005654, GO:0005623, GO:0003723, GO:0006914, GO:0031410, GO:0005829, GO:0034641, GO:0008150, GO:0065003, GO:0007165, GO:0044403, GO:0006950, GO:0007049, GO:0005622, GO:0002376, GO:0005634, GO:0003677, GO:0005737	54.1351	77.47	13.05	61.918	0.00620471	0.228247	0.0942155	3.46582	942.155	34658.2	61.918	2277.72					Single Protein		P19474	5	5	5	5	5	5	5	12	100	Confident
C	Q00839	Heterogeneous nuclear ribonucleoprotein U (HNRPU_HUMAN)	HNRNPU	1	GO:0008150, GO:0043167, GO:0009058, GO:0043234, GO:0006397, GO:0006259, GO:0043226, GO:0005576, GO:0005575, GO:0003674, GO:0005622, GO:0005654, GO:0003677, GO:0005623, GO:0005634, GO:0003723, GO:0051276, GO:0005737, GO:0042592, GO:0030154, GO:0034641	90.528	75.76	11.76	109.279	0.0109506	0.182299	0.16628	2.76812	1662.8	27681.2	109.279	1819.2	Deamidation of Q(Q477)	Deamidation of Q(1)			Single Protein		Q00839	8	17	17	8	17	8	17	29	100	Confident
C	P10809	60 kDa heat shock protein, mitochondrial (CH60_HUMAN)	HSPD1	2	GO:0008283, GO:0016887, GO:0006461, GO:0022607, GO:0048856, GO:0043167, GO:0007155, GO:0005794, GO:0008289, GO:0009058, GO:0005576, GO:0043226, GO:0005575, GO:0003674, GO:0005623, GO:0008219, GO:0005768, GO:0003723, GO:0005829, GO:0031410, GO:0051604, GO:0034641, GO:0008150, GO:0055085, GO:0065003, GO:0007165, GO:0051082, GO:0005783, GO:0043234, GO:0044403, GO:0006457, GO:0006259, GO:0006810, GO:…	61.0164	94.76	12.39	50.7958	0.00509017	0.170828	0.0772917	2.59394	772.917	25939.4	50.7958	1704.73					Single Protein		P10809	5	12	12	5	12	5	6	19	100	Confident
C	P26373	60S ribosomal protein L13 (RL13_HUMAN)	RPL13	16	GO:0008150, GO:0009056, GO:0005198, GO:0042254, GO:0009058, GO:0043226, GO:0044403, GO:0005840, GO:0005575, GO:0006810, GO:0005622, GO:0003674, GO:0006412, GO:0005634, GO:0005623, GO:0006605, GO:0003723, GO:0003735, GO:0005737, GO:0034655, GO:0005829, GO:0034641	24.2465	100	49.76	452.196	0.0453138	0.778279	0.688069	11.8178	6880.69	118178	452.196	7766.6	Deamidation of N(N6); Deamidation of Q(Q149)	Deamidation of N(1); Deamidation of Q(1)			Single Protein		P26373	13	15	15	13	15	13	37	58	100	Confident
C	Q9Y224	RNA transcription, translation and transport factor protein (RTRAF_HUMAN)	RTRAF		GO:0008150, GO:0006399, GO:0009058, GO:0043234, GO:0044403, GO:0043226, GO:0006810, GO:0005575, GO:0005622, GO:0003674, GO:0005654, GO:0005623, GO:0005634, GO:0005856, GO:0003723, GO:0005815, GO:0005737, GO:0005829, GO:0034641, GO:0019899	28.0507	100	31.97	76.3436	0.00765027	0.483982	0.116166	7.34903	1161.66	73490.3	76.3436	4829.75	Deamidation of N(N139)	Deamidation of N(1)			Single Protein		Q9Y224	6	7	7	6	7	6	6	12	100	Confident
C	P53999	Activated RNA polymerase II transcriptional coactivator p15 (TCP4_HUMAN)	SUB1	5	GO:0008150, GO:0065003, GO:0006461, GO:0007165, GO:0022607, GO:0000988, GO:0004386, GO:0008134, GO:0009058, GO:0043234, GO:0005730, GO:0005576, GO:0043226, GO:0005575, GO:0003674, GO:0005622, GO:0003677, GO:0005634, GO:0005623, GO:0003723, GO:0051276, GO:0001071, GO:0034641	14.3864	100	59.06	763.812	0.0765404	1.42446	1.16223	21.6298	11622.3	216298	763.812	14215	Deamidation of Q(Q112)	Deamidation of Q(1)	Deamidation of Q (Q109-{N106 Q109 Q116})	Deamidation of Q (1)	Single Protein		P53999	10	11	11	10	11	10	30	35	100	Confident
C	O60841	Eukaryotic translation initiation factor 5B (IF2P_HUMAN)	EIF5B	2	GO:0008150, GO:0043167, GO:0008135, GO:0009058, GO:0005575, GO:0003674, GO:0005622, GO:0006412, GO:0005623, GO:0003723, GO:0005737, GO:0003924, GO:0005829, GO:0034641	138.742	86.23	4.59	35.3545	0.00354282	0.0303553	0.053796	0.460931	537.96	4609.31	35.3545	302.921					Single Protein		O60841	3	5	5	3	5	3	5	8	100	Doubtful
C	P36578	60S ribosomal protein L4 (RL4_HUMAN)	RPL4	15	GO:0008150, GO:0009056, GO:0005198, GO:0042254, GO:0009058, GO:0044403, GO:0005840, GO:0043226, GO:0005576, GO:0005730, GO:0006810, GO:0005575, GO:0005622, GO:0003674, GO:0006412, GO:0006605, GO:0005634, GO:0005623, GO:0003723, GO:0003735, GO:0005737, GO:0034655, GO:0005829, GO:0034641	47.6674	100	46.6	241.601	0.0242105	0.617302	0.367624	9.37344	3676.24	93734.4	241.601	6160.18			Acetylation of K (K14-{K14 K20})	Acetylation of K (1)	Single Protein		P36578	19	23	23	19	23	19	42	62	100	Confident
C	P62888	60S ribosomal protein L30 (RL30_HUMAN)	RPL30	8	GO:0009056, GO:0005198, GO:0048856, GO:0042254, GO:0009058, GO:0005576, GO:0043226, GO:0005575, GO:0003674, GO:0005623, GO:0003723, GO:0005829, GO:0003729, GO:0034641, GO:0008150, GO:0044403, GO:0005840, GO:0006810, GO:0005622, GO:0006412, GO:0006605, GO:0005634, GO:0003735, GO:0005737, GO:0034655	12.7757	100	40.87	383.259	0.0384058	0.623777	0.583173	9.47175	5831.73	94717.5	383.259	6224.79					Single Protein		P62888	4	6	6	4	6	4	9	14	100	Confident
C	P27635	60S ribosomal protein L10 (RL10_HUMAN)	RPL10	X	GO:0009056, GO:0022607, GO:0005198, GO:0042254, GO:0009058, GO:0043226, GO:0005575, GO:0003674, GO:0005623, GO:0008219, GO:0003723, GO:0005829, GO:0034641, GO:0008150, GO:0065003, GO:0022618, GO:0005783, GO:0043234, GO:0044403, GO:0005840, GO:0006810, GO:0005622, GO:0006412, GO:0006605, GO:0005634, GO:0003735, GO:0005737, GO:0034655	24.5879	100	32.24	133.789	0.0134068	0.454758	0.203575	6.90528	2035.75	69052.8	133.789	4538.12					Single Protein		P27635	7	7	7	7	7	7	7	14	100	Confident
C	P62899	60S ribosomal protein L31 (RL31_HUMAN)	RPL31	2	GO:0008150, GO:0009056, GO:0005198, GO:0042254, GO:0009058, GO:0005576, GO:0005840, GO:0043226, GO:0044403, GO:0005575, GO:0006810, GO:0005622, GO:0003674, GO:0006412, GO:0005623, GO:0006605, GO:0003723, GO:0003735, GO:0005737, GO:0034655, GO:0005829, GO:0034641	14.4539	100	41.6	248.815	0.0249333	0.449741	0.378601	6.82909	3786.01	68290.9	248.815	4488.05					Single Protein		P62899	5	5	5	5	5	5	7	11	100	Confident
C	O75083	WD repeat-containing protein 1 (WDR1_HUMAN)	WDR1	4	GO:0007010, GO:0040011, GO:0034330, GO:0022607, GO:0048856, GO:0043226, GO:0005576, GO:0005575, GO:0003674, GO:0005623, GO:0016192, GO:0005829, GO:0050877, GO:0008150, GO:0055085, GO:0000902, GO:0048646, GO:0043234, GO:0006810, GO:0005622, GO:0002376, GO:0048870, GO:0005856, GO:0005737, GO:0030154, GO:0008092	66.1519	79.54	20.46	111.54	0.0111772	0.326805	0.169721	4.96237	1697.21	49623.7	111.54	3261.25					Single Protein		O75083	7	10	10	7	10	7	12	19	100	Confident
C	P35232	Prohibitin (PHB_HUMAN)	PHB	17	GO:0008283, GO:0009056, GO:0006464, GO:0009058, GO:0043226, GO:0005576, GO:0005575, GO:0003674, GO:0005654, GO:0005623, GO:0005768, GO:0008219, GO:0001071, GO:0031410, GO:0051604, GO:0034641, GO:0008150, GO:0007165, GO:0006259, GO:0006810, GO:0040007, GO:0002376, GO:0006950, GO:0005622, GO:0007005, GO:0005886, GO:0003677, GO:0005634, GO:0005737, GO:0051276, GO:0005739, GO:0030154, GO:0019899	29.7859	100	19.12	103.95	0.0104167	0.373824	0.158172	5.67633	1581.72	56763.3	103.95	3730.46					Single Protein		P35232	4	4	4	4	4	4	4	5	100	Confident
C	P01009	Alpha-1-antitrypsin (A1AT_HUMAN)	SERPINA1	14	GO:0008150, GO:0061024, GO:0065003, GO:0006461, GO:0022607, GO:0006464, GO:0005794, GO:0005783, GO:0005576, GO:0043226, GO:0006810, GO:0005575, GO:0005578, GO:0005622, GO:0006950, GO:0002376, GO:0003674, GO:0005623, GO:0005615, GO:0016192, GO:0005737, GO:0031410, GO:0030234, GO:0019899	46.707	77.27	22.97	63.1356	0.00632672	0.425103	0.0960682	6.45498	960.682	64549.8	63.1356	4242.18					Single Protein		P01009	6	8	8	6	8	6	6	14	100	Confident
C	P06733	Alpha-enolase (ENOA_HUMAN)	ENO1	1	GO:0009056, GO:0043167, GO:0016829, GO:0009058, GO:0043226, GO:0005576, GO:0005575, GO:0003674, GO:0044281, GO:0005623, GO:0008219, GO:0003723, GO:0051186, GO:0001071, GO:0005829, GO:0051604, GO:0034641, GO:0008150, GO:0006091, GO:0007165, GO:0044403, GO:0005886, GO:0040007, GO:0006950, GO:0005622, GO:0005975, GO:0003677, GO:0005634, GO:0005615, GO:0005737, GO:0019899	47.1393	93.09	31.11	80.2858	0.00804531	0.340518	0.122164	5.1706	1221.64	51706	80.2858	3398.1	Deamidation of N(N206)	Deamidation of N(1)	Deamidation of N (N345-{N345 Q346 Q355})	Deamidation of N (1)	Single Protein		P06733	7	16	14	6	16	7	8	23	100	Confident
C	P06748	Nucleophosmin (NPM_HUMAN)	NPM1	5	GO:0008283, GO:0007010, GO:0006461, GO:0022607, GO:0006464, GO:0042254, GO:0009058, GO:0043226, GO:0005730, GO:0005575, GO:0003674, GO:0000278, GO:0005654, GO:0005623, GO:0006913, GO:0003723, GO:0008219, GO:0005829, GO:0034641, GO:0008150, GO:0065003, GO:0007165, GO:0022618, GO:0000988, GO:0051082, GO:0043234, GO:0008134, GO:0006259, GO:0044403, GO:0007568, GO:0006810, GO:0005622, GO:0007049, GO:…	32.5548	78.57	32.65	394.114	0.0394936	0.778279	0.599691	11.8178	5996.91	118178	394.114	7766.6	Deamidation of N(N66); Deamidation of Q(Q84)	Deamidation of N(1); Deamidation of Q(1)			Single Protein		P06748	10	11	11	10	11	10	28	36	100	Confident
C	P62847	40S ribosomal protein S24 (RS24_HUMAN)	RPS24	10	GO:0009056, GO:0005198, GO:0042254, GO:0009058, GO:0043226, GO:0005575, GO:0003674, GO:0005654, GO:0005623, GO:0003723, GO:0005829, GO:0034641, GO:0008150, GO:0044403, GO:0005840, GO:0006810, GO:0002376, GO:0005622, GO:0006412, GO:0006605, GO:0005634, GO:0003735, GO:0005737, GO:0042592, GO:0034655	15.4134	100	29.32	392.665	0.0393484	0.376857	0.597486	5.72239	5974.86	57223.9	392.665	3760.73					Single Protein		P62847	5	5	5	5	5	5	11	15	100	Confident
C	P62841	40S ribosomal protein S15 (RS15_HUMAN)	RPS15	19	GO:0009056, GO:0022607, GO:0005198, GO:0042254, GO:0009058, GO:0043226, GO:0005575, GO:0003674, GO:0005654, GO:0005623, GO:0006913, GO:0003723, GO:0005829, GO:0034641, GO:0008150, GO:0065003, GO:0022618, GO:0044403, GO:0005840, GO:0006810, GO:0005622, GO:0006412, GO:0006605, GO:0005634, GO:0003677, GO:0003735, GO:0005737, GO:0034655, GO:0030154	17.0292	100	22.07	263.818	0.0264368	0.406527	0.40143	6.17292	4014.3	61729.2	263.818	4056.81	Deamidation of N(N98)	Deamidation of N(1)			Single Protein		P62841	4	4	4	4	4	4	7	11	100	Confident
C	P06753	Tropomyosin alpha-3 chain (TPM3_HUMAN)	TPM3	1	GO:0008150, GO:0007010, GO:0005198, GO:0043226, GO:0005576, GO:0005575, GO:0005622, GO:0003674, GO:0005623, GO:0005856, GO:0005737, GO:0005829, GO:0008092	32.9298	100	37.54	455.609	0.0456559	1.18586	0.693263	18.0067	6932.63	180067	455.609	11833.9	Deamidation of Q(Q112)	Deamidation of Q(1)	Acetylation of K (K113-{K113 K119})	Acetylation of K (1)	Single Protein		P06753	18	20	9	8	9	8	72	93	100	Confident
C	P01023	Alpha-2-macroglobulin (A2MG_HUMAN)	A2M	12	GO:0008150, GO:0007165, GO:0043226, GO:0005576, GO:0005575, GO:0006810, GO:0005622, GO:0003674, GO:0002376, GO:0006950, GO:0005623, GO:0005615, GO:0016192, GO:0005737, GO:0030198, GO:0030154, GO:0031410, GO:0005829, GO:0051604, GO:0030234, GO:0019899	163.188	74.97	7.26	17.5289	0.00175654	0.136464	0.0266722	2.07213	266.722	20721.3	17.5289	1361.8			Deamidation of N (N1243-{N1243 Q1245 Q1252}), Deamidation of Q (Q1242-{Q1241 Q1242})	Deamidation of N (1), Deamidation of Q (1)	Single Protein		P01023	7	10	10	7	10	7	7	12	100	Confident
C	P61513	60S ribosomal protein L37a (RL37A_HUMAN)	RPL37A	2	GO:0008150, GO:0009056, GO:0043167, GO:0005198, GO:0042254, GO:0009058, GO:0044403, GO:0005840, GO:0043226, GO:0005576, GO:0006810, GO:0005575, GO:0005622, GO:0003674, GO:0006412, GO:0006605, GO:0005634, GO:0005623, GO:0003723, GO:0003735, GO:0005737, GO:0034655, GO:0005829, GO:0034641	10.2685	100	29.35	307.33	0.0307971	0.350314	0.467639	5.31935	4676.39	53193.5	307.33	3495.85	Deamidation of N(N72)	Deamidation of N(1)			Single Protein		P61513	3	3	3	3	3	3	4	5	100	Confident
C	P62857	40S ribosomal protein S28 (RS28_HUMAN)	RPS28	19	GO:0009056, GO:0022607, GO:0005198, GO:0042254, GO:0009058, GO:0005576, GO:0043226, GO:0005575, GO:0003674, GO:0005654, GO:0005623, GO:0003723, GO:0005829, GO:0034641, GO:0008150, GO:0065003, GO:0022618, GO:0005840, GO:0044403, GO:0006810, GO:0005622, GO:0006412, GO:0006605, GO:0005634, GO:0003735, GO:0005737, GO:0034655	7.8362	100	40.58	735.182	0.0736715	0.930698	1.11867	14.1322	11186.7	141322	735.182	9287.61					Single Protein		P62857	4	6	6	4	6	4	8	10	100	Confident
C	P62851	40S ribosomal protein S25 (RS25_HUMAN)	RPS25	CHR_HG2217_PATCH	GO:0008150, GO:0009056, GO:0042254, GO:0009058, GO:0005840, GO:0044403, GO:0005576, GO:0043226, GO:0005730, GO:0006810, GO:0005575, GO:0003674, GO:0005622, GO:0006412, GO:0005654, GO:0006605, GO:0005623, GO:0005634, GO:0003723, GO:0005737, GO:0034655, GO:0005829, GO:0034641	13.7337	100	15.2	279.417	0.028	0.145048	0.425166	2.20248	4251.66	22024.8	279.417	1447.46					Single Protein		P62851	2	3	3	2	3	2	4	5	87.0968	Doubtful
C	P62854	40S ribosomal protein S26 (RS26_HUMAN)	RPS26	12	GO:0009056, GO:0005198, GO:0042254, GO:0009058, GO:0005576, GO:0043226, GO:0005575, GO:0003674, GO:0005654, GO:0005623, GO:0003723, GO:0003729, GO:0005829, GO:0034641, GO:0008150, GO:0005840, GO:0044403, GO:0006810, GO:0005622, GO:0006412, GO:0005634, GO:0006605, GO:0003735, GO:0005737, GO:0034655	13.0071	100	33.91	260.327	0.026087	0.29155	0.396118	4.42704	3961.18	44270.4	260.327	2909.43					Single Protein		P62854	3	3	3	3	3	3	4	14	90.3226	Doubtful
C	P35268	60S ribosomal protein L22 (RL22_HUMAN)	RPL22	1	GO:0009056, GO:0005198, GO:0048856, GO:0043167, GO:0042254, GO:0009058, GO:0005576, GO:0043226, GO:0005575, GO:0003674, GO:0005623, GO:0003723, GO:0005829, GO:0034641, GO:0008150, GO:0044403, GO:0005840, GO:0006810, GO:0002376, GO:0005622, GO:0006412, GO:0005634, GO:0006605, GO:0003735, GO:0005737, GO:0034655, GO:0030154	14.7778	100	10.16	311.85	0.03125	0.0926009	0.474516	1.4061	4745.16	14061	311.85	924.082					Single Protein		P35268	1	1	1	1	1	1	4	4	100	Doubtful
C	P62861	40S ribosomal protein S30 (RS30_HUMAN)	FAU	11	GO:0009056, GO:0005198, GO:0042254, GO:0009058, GO:0005576, GO:0043226, GO:0005575, GO:0003674, GO:0005654, GO:0005623, GO:0003723, GO:0005829, GO:0034641, GO:0008150, GO:0005840, GO:0044403, GO:0006810, GO:0005622, GO:0002376, GO:0006950, GO:0006412, GO:0006605, GO:0005634, GO:0005615, GO:0003735, GO:0005737, GO:0034655	6.64382	100	20.34	986.643	0.0988701	0.389495	1.50129	5.9143	15012.9	59143	986.643	3886.85					Single Protein		P62861	3	3	3	3	3	3	8	9	100	Confident
C	P46783	40S ribosomal protein S10 (RS10_HUMAN)	RPS10	6	GO:0009056, GO:0022607, GO:0005198, GO:0042254, GO:0009058, GO:0005576, GO:0043226, GO:0005730, GO:0005575, GO:0003674, GO:0005654, GO:0005623, GO:0003723, GO:0005829, GO:0034641, GO:0008150, GO:0065003, GO:0022618, GO:0005840, GO:0044403, GO:0006810, GO:0005622, GO:0006412, GO:0005634, GO:0006605, GO:0003735, GO:0005737, GO:0034655	18.8859	100	47.88	201.096	0.0201515	0.778279	0.305991	11.8178	3059.91	118178	201.096	7766.6					Single Protein		P46783	7	7	4	4	7	7	12	17	100	Confident
C	P01876	Immunoglobulin heavy constant alpha 1 (IGHA1_HUMAN)	IGHA1	CHR_HSCHR14_3_CTG1	GO:0008150, GO:0061024, GO:0007165, GO:0040011, GO:0006464, GO:0043234, GO:0005576, GO:0043226, GO:0005575, GO:0006810, GO:0003674, GO:0002376, GO:0005886, GO:0006950, GO:0048870, GO:0005623, GO:0005615, GO:0016192, GO:0042592	37.6306	59.21	17.85	159.361	0.0159693	0.649648	0.242486	9.86459	2424.86	98645.9	159.361	6482.96					Single Protein		P01876	5	5	5	5	5	5	8	10	100	Confident
C	P83731	60S ribosomal protein L24 (RL24_HUMAN)	RPL24	3	GO:0009056, GO:0040011, GO:0022607, GO:0048856, GO:0005198, GO:0042254, GO:0009058, GO:0005576, GO:0043226, GO:0005575, GO:0003674, GO:0000278, GO:0005623, GO:0003723, GO:0140014, GO:0005829, GO:0034641, GO:0008150, GO:0065003, GO:0000902, GO:0022618, GO:0044403, GO:0005840, GO:0006810, GO:0007049, GO:0005622, GO:0006412, GO:0006605, GO:0003735, GO:0005737, GO:0030154, GO:0034655	17.7679	100	29.94	521.206	0.0522293	0.389495	0.793077	5.9143	7930.77	59143	521.206	3886.85					Single Protein		P83731	6	8	8	6	8	6	17	21	100	Confident
C	Q14694	Ubiquitin carboxyl-terminal hydrolase 10 (UBP10_HUMAN)	USP10	16	GO:0008150, GO:0007165, GO:0009056, GO:0006464, GO:0008233, GO:0009058, GO:0043234, GO:0006259, GO:0043226, GO:0005575, GO:0006950, GO:0003674, GO:0005622, GO:0005654, GO:0005634, GO:0005623, GO:0003723, GO:0005768, GO:0005737, GO:0006914, GO:0005829, GO:0031410, GO:0034641	87.0798	72.56	15.04	75.8057	0.00759637	0.263134	0.115347	3.99556	1153.47	39955.6	75.8057	2625.86					Single Protein		Q14694	7	12	12	7	12	7	13	23	100	Confident
C	P46782	40S ribosomal protein S5 (RS5_HUMAN)	RPS5	19	GO:0009056, GO:0005198, GO:0042254, GO:0009058, GO:0005576, GO:0043226, GO:0005575, GO:0003674, GO:0005654, GO:0005623, GO:0003723, GO:0005829, GO:0003729, GO:0034641, GO:0008150, GO:0005840, GO:0044403, GO:0006810, GO:0005622, GO:0006412, GO:0005634, GO:0006605, GO:0003735, GO:0005737, GO:0034655	22.8621	86.27	26.96	291.06	0.0291667	0.417474	0.442882	6.33914	4428.82	63391.4	291.06	4166.06			Acetylation of K (K18-{K18}), Deamidation of Q (Q149-{N148 Q149})	Acetylation of K (1), Deamidation of Q (1)	Single Protein		P46782	5	6	6	5	6	5	10	17	100	Confident
C	P46781	40S ribosomal protein S9 (RS9_HUMAN)	RPS9	CHR_HSCHR19LRC_LRC_S_CTG3_1	GO:0008283, GO:0009056, GO:0005198, GO:0042254, GO:0009058, GO:0005576, GO:0005730, GO:0043226, GO:0005575, GO:0003674, GO:0005654, GO:0005623, GO:0003723, GO:0005829, GO:0034641, GO:0019843, GO:0008150, GO:0005840, GO:0044403, GO:0006810, GO:0005622, GO:0006412, GO:0006605, GO:0005634, GO:0003735, GO:0005737, GO:0034655	22.5776	100	20.62	156.032	0.0156357	0.29155	0.237421	4.42704	2374.21	44270.4	156.032	2909.43					Single Protein		P46781	5	6	6	5	6	5	7	8	100	Confident
C	P41091	Eukaryotic translation initiation factor 2 subunit 3 (IF2G_HUMAN)	EIF2S3	X	GO:0008150, GO:0055085, GO:0043167, GO:0008135, GO:0009058, GO:0043234, GO:0005576, GO:0043226, GO:0005575, GO:0006810, GO:0005622, GO:0003674, GO:0006412, GO:0005623, GO:0003723, GO:0005737, GO:0003924, GO:0005829, GO:0034641	51.0772	82.84	13.14	78.1981	0.00783612	0.237635	0.118988	3.60837	1189.88	36083.7	78.1981	2371.41	Acetylation of protein N-term(A2)	Acetylation of protein N-term(1)			Single Protein		P41091	5	6	6	5	6	5	7	10	100	Confident
C	P46777	60S ribosomal protein L5 (RL5_HUMAN)	RPL5	1	GO:0009056, GO:0022607, GO:0005198, GO:0006464, GO:0042254, GO:0009058, GO:0005730, GO:0043226, GO:0005576, GO:0005575, GO:0003674, GO:0005623, GO:0003723, GO:0003729, GO:0005829, GO:0034641, GO:0019843, GO:0008150, GO:0065003, GO:0022618, GO:0043234, GO:0044403, GO:0005840, GO:0006810, GO:0005622, GO:0006412, GO:0005634, GO:0006605, GO:0003735, GO:0005737, GO:0034655, GO:0030234, GO:0019899	34.3407	88.22	35.02	436.794	0.0437704	0.487352	0.664633	7.40021	6646.33	74002.1	436.794	4863.38	Deamidation of N(N42)	Deamidation of N(1)	Acetylation of K (K43-{K41 K43})	Acetylation of K (1)	Single Protein		P46777	10	11	11	10	11	10	25	33	100	Confident
C	P46776	60S ribosomal protein L27a (RL27A_HUMAN)	RPL27A	11	GO:0008150, GO:0009056, GO:0005198, GO:0042254, GO:0005783, GO:0009058, GO:0044403, GO:0005840, GO:0043226, GO:0005575, GO:0006810, GO:0005622, GO:0003674, GO:0006412, GO:0005623, GO:0006605, GO:0003723, GO:0003735, GO:0005737, GO:0034655, GO:0005829, GO:0034641	16.551	100	32.43	442.771	0.0443694	0.417474	0.673727	6.33914	6737.27	63391.4	442.771	4166.06					Single Protein		P46776	5	5	5	5	5	5	15	19	100	Confident
C	P46779	60S ribosomal protein L28 (RL28_HUMAN)	RPL28	19	GO:0008150, GO:0009056, GO:0005198, GO:0042254, GO:0009058, GO:0005840, GO:0043226, GO:0044403, GO:0005576, GO:0006810, GO:0005575, GO:0003674, GO:0007005, GO:0005622, GO:0006412, GO:0006605, GO:0005623, GO:0003723, GO:0003735, GO:0005737, GO:0006914, GO:0034655, GO:0005829, GO:0034641	15.7377	100	28.47	433.403	0.0434307	0.449741	0.659473	6.82909	6594.73	68290.9	433.403	4488.05	Acetylation of protein N-term(S2)	Acetylation of protein N-term(1)			Single Protein		P46779	5	7	7	5	7	5	10	13	100	Confident
C	P46778	60S ribosomal protein L21 (RL21_HUMAN)	RPL21	13	GO:0008150, GO:0009056, GO:0005198, GO:0042254, GO:0009058, GO:0044403, GO:0005840, GO:0043226, GO:0005575, GO:0006810, GO:0005622, GO:0003674, GO:0006412, GO:0005623, GO:0006605, GO:0003723, GO:0003735, GO:0005737, GO:0034655, GO:0005829, GO:0034641	18.5531	100	32.5	798.335	0.08	0.353876	1.21476	5.37344	12147.6	53734.4	798.335	3531.4	Deamidation of N(N144)	Deamidation of N(1)			Single Protein		P46778	5	5	5	5	5	5	22	24	100	Confident
C	P62826	GTP-binding nuclear protein Ran (RAN_HUMAN)	RAN	12	GO:0007010, GO:0043167, GO:0042254, GO:0009058, GO:0005694, GO:0005576, GO:0005730, GO:0043226, GO:0005575, GO:0003674, GO:0000278, GO:0005654, GO:0044281, GO:0051301, GO:0006913, GO:0005623, GO:0005768, GO:0003723, GO:0003924, GO:0005829, GO:0031410, GO:0034641, GO:0008150, GO:0007165, GO:0000988, GO:0043234, GO:0006259, GO:0044403, GO:0006810, GO:0007049, GO:0005622, GO:0006412, GO:0005635, GO:…	24.4076	76.85	5.09	120.231	0.0120482	0.089023	0.182946	1.35177	1829.46	13517.7	120.231	888.377					Single Protein		P62826	1	1	1	1	1	1	2	3	100	Doubtful
C	P62829	60S ribosomal protein L23 (RL23_HUMAN)	RPL23	17	GO:0008283, GO:0009056, GO:0006464, GO:0005198, GO:0042254, GO:0009058, GO:0005576, GO:0043226, GO:0005730, GO:0005575, GO:0003674, GO:0005654, GO:0005623, GO:0006913, GO:0003723, GO:0005829, GO:0034641, GO:0019843, GO:0008150, GO:0007165, GO:0043234, GO:0008134, GO:0044403, GO:0005840, GO:0006810, GO:0005622, GO:0007049, GO:0006412, GO:0005634, GO:0006605, GO:0003735, GO:0005737, GO:0034655, GO:…	14.8561	100	55	184.819	0.0185204	0.858792	0.281223	13.0403	2812.23	130403	184.819	8570.05					Single Protein		P62829	7	7	7	7	7	7	7	13	100	Confident
C	P00558	Phosphoglycerate kinase 1 (PGK1_HUMAN)	PGK1	X	GO:0009056, GO:0048856, GO:0043167, GO:0009058, GO:0005576, GO:0043226, GO:0005575, GO:0003674, GO:0044281, GO:0005623, GO:0016491, GO:0051186, GO:0005829, GO:0051604, GO:0034641, GO:0008150, GO:0006091, GO:0048646, GO:0006950, GO:0005622, GO:0005975, GO:0005615, GO:0005737, GO:0030154, GO:0016301	44.5861	100	9.35	43.8734	0.00439648	0.142069	0.0667585	2.15725	667.585	21572.5	43.8734	1417.73					Single Protein		P00558	3	5	5	3	5	3	3	6	87.0968	Doubtful
C	P04908	Histone H2A type 1-B/E (H2A1B_HUMAN)	HIST1H2AB	6		14.1269	77.69	21.54	633.295	0.0634615	0.193777	0.963633	2.9424	9636.33	29424	633.295	1933.73					Related Proteins	P0C0S8, P16104, P20671, Q16777, Q6FI13, Q7L7L0, Q8IUE6, Q93077, Q96KK5, Q96QV6, Q99878, Q9BTM1	P04908, P0C0S8, P16104, P20671, Q16777, Q6FI13, Q7L7L0, Q8IUE6, Q93077, Q96KK5, Q96QV6, Q99878, Q9BTM1	2	4	0	0	4	2	18	21	100	Confident
C	O00571	ATP-dependent RNA helicase DDX3X (DDX3X_HUMAN)	DDX3X	X		73.198	84.59	8.16	26.735	0.00267908	0.114445	0.0406805	1.7378	406.805	17378	26.735	1142.07					Related Proteins	O15523	O00571, O15523	4	9	0	0	6	2	8	14	90.3226	Doubtful
C	Q6PKG0	La-related protein 1 (LARP1_HUMAN)	LARP1	5	GO:0008283, GO:0008150, GO:0009056, GO:0007165, GO:0043234, GO:0009058, GO:0044403, GO:0043226, GO:0005575, GO:0006950, GO:0005622, GO:0003674, GO:0006412, GO:0005623, GO:0003723, GO:0005737, GO:0006914, GO:0003729, GO:0034641	123.434	92.97	11.86	59.6487	0.0059773	0.144041	0.0907625	2.18719	907.625	21871.9	59.6487	1437.41	Acetylation of protein N-term(A2)	Acetylation of protein N-term(1)			Single Protein		Q6PKG0	9	15	15	9	15	9	17	33	100	Confident
C	P04075	Fructose-bisphosphate aldolase A (ALDOA_HUMAN)	ALDOA	16	GO:0007010, GO:0009056, GO:0006461, GO:0022607, GO:0048856, GO:0016829, GO:0009058, GO:0005576, GO:0043226, GO:0005575, GO:0003674, GO:0044281, GO:0005623, GO:0003723, GO:0016192, GO:0051186, GO:0031410, GO:0005829, GO:0034641, GO:0008150, GO:0006091, GO:0065003, GO:0000902, GO:0006810, GO:0002376, GO:0005622, GO:0005975, GO:0005634, GO:0005615, GO:0005856, GO:0005737, GO:0042592, GO:0008092	39.3953	84.07	15.66	117.429	0.0117674	0.343399	0.178682	5.21435	1786.82	52143.5	117.429	3426.85	Deamidation of N(N361); Deamidation of Q(Q348)	Deamidation of N(1); Deamidation of Q(1)			Single Protein		P04075	5	5	5	5	5	5	7	7	99.2126	Confident
C	Q13310	Polyadenylate-binding protein 4 (PABP4_HUMAN)	PABPC4	1	GO:0008150, GO:0009056, GO:0009058, GO:0043226, GO:0005575, GO:0005622, GO:0003674, GO:0006950, GO:0006412, GO:0005634, GO:0005623, GO:0003723, GO:0005737, GO:0034655, GO:0005829, GO:0034641	70.7381	77.17	17.39	107.645	0.010787	0.372461	0.163795	5.65564	1637.95	56556.4	107.645	3716.86			Deamidation of N (N380-{N380 Q381 Q384})	Deamidation of N (1)	Single Protein		Q13310	11	16	10	5	11	6	24	30	100	Confident
C	P52597	Heterogeneous nuclear ribonucleoprotein F (HNRPF_HUMAN)	HNRNPF	10	GO:0008150, GO:0007165, GO:0006397, GO:0008134, GO:0043226, GO:0005575, GO:0003674, GO:0005622, GO:0005654, GO:0005623, GO:0005634, GO:0003723, GO:0005737, GO:0005829, GO:0034641	45.6429	69.64	20.24	200.023	0.020044	0.623777	0.304358	9.47175	3043.58	94717.5	200.023	6224.79	Deamidation of N(N307)	Deamidation of N(1)	Acetylation of K (K14-{K14})	Acetylation of K (1)	Single Protein		P52597	8	10	7	5	7	5	19	23	100	Confident
C	P68363	Tubulin alpha-1B chain (TBA1B_HUMAN)	TUBA1B	12		50.1196	73.84	30.82	251.698	0.0252223	1.23872	0.382988	18.8094	3829.88	188094	251.698	12361.4	Deamidation of N(N50); Deamidation of Q(Q91)	Deamidation of N(1); Deamidation of Q(1)			Related Proteins	Q71U36, Q9BQE3	P68363, Q71U36, Q9BQE3	14	15	0	0	0	0	59	70	100	Confident
C	P63261	Actin, cytoplasmic 2 (ACTG_HUMAN)	ACTG1	17	GO:0007010, GO:0034330, GO:0022607, GO:0043167, GO:0005198, GO:0048856, GO:0007155, GO:0043226, GO:0005576, GO:0005575, GO:0003674, GO:0005623, GO:0016192, GO:0005829, GO:0008150, GO:0061024, GO:0007165, GO:0048646, GO:0043234, GO:0006810, GO:0002376, GO:0005622, GO:0006950, GO:0005886, GO:0005634, GO:0005615, GO:0005856, GO:0005737, GO:0042592, GO:0030154, GO:0019899	41.7658	76.8	81.07	556.988	0.0558149	92.9665	0.847522	1411.65	8475.22	1.41165e+07	556.988	927731	Acetylation of K(K50); Deamidation of N(N12, N78, N92, N252, N280, N296); Deamidation of Q(Q49, Q246, Q263); Oxidation of M(M16, M44, M47, M227, M305, M313, M325)	Acetylation of K(1); Deamidation of N(6); Deamidation of Q(3); Oxidation of M(7)	Acetylation of K (K18-{K18}), Oxidation of M (M283-{M269 M283})	Acetylation of K (1), Oxidation of M (1)	Single Protein		P63261	73	81	3	3	3	3	422	506	100	Confident
C	O75955	Flotillin-1 (FLOT1_HUMAN)	FLOT1	CHR_HSCHR6_MHC_APD_CTG1	GO:0006461, GO:0034330, GO:0022607, GO:0006464, GO:0048856, GO:0007155, GO:0005576, GO:0043226, GO:0005773, GO:0005575, GO:0003674, GO:0005623, GO:0007009, GO:0016192, GO:0005768, GO:0031410, GO:0061024, GO:0008150, GO:0065003, GO:0007165, GO:0000902, GO:0007267, GO:0048646, GO:0043234, GO:0006810, GO:0002376, GO:0006950, GO:0005622, GO:0005886, GO:0005764, GO:0005634, GO:0005856, GO:0005815, GO:…	47.3256	100	12.18	29.9921	0.00300546	0.223825	0.0456365	3.39867	456.365	33986.7	29.9921	2233.59					Single Protein		O75955	5	8	8	5	8	5	4	9	100	Confident
C	P67809	Nuclease-sensitive element-binding protein 1 (YBOX1_HUMAN)	YBX1	1	GO:0009790, GO:0008150, GO:0048856, GO:0043234, GO:0006397, GO:0009058, GO:0043226, GO:0005576, GO:0005575, GO:0003674, GO:0005622, GO:0005654, GO:0051301, GO:0005635, GO:0003677, GO:0005634, GO:0005623, GO:0003723, GO:0005737, GO:0030154, GO:0001071, GO:0005829, GO:0034641, GO:0019899	35.9027	75	20.37	164.492	0.0164835	0.154782	0.250294	2.35029	2502.94	23502.9	164.492	1544.6					Single Protein		P67809	3	5	5	3	5	3	5	10	100	Confident
C	Q92841	Probable ATP-dependent RNA helicase DDX17 (DDX17_HUMAN)	DDX17	22	GO:0016887, GO:0043167, GO:0048856, GO:0042254, GO:0004386, GO:0009058, GO:0043226, GO:0005730, GO:0005575, GO:0003674, GO:0005654, GO:0005623, GO:0003723, GO:0005829, GO:0034641, GO:0008150, GO:0007165, GO:0000988, GO:0006397, GO:0044403, GO:0006950, GO:0005622, GO:0002376, GO:0005634, GO:0005737, GO:0030154	80.222	70.51	33.06	163.177	0.0163517	0.697794	0.248293	10.5957	2482.93	105957	163.177	6963.42					Single Protein		Q92841	20	23	19	16	19	16	46	58	100	Confident
C	P01891	HLA class I histocompatibility antigen, A-68 alpha chain (1A68_HUMAN)	HLA-A	6		40.8831	90.14	3.84	83.4127	0.00835866	0.128838	0.126922	1.95634	1269.22	19563.4	83.4127	1285.7	Deamidation of Q(Q56)	Deamidation of Q(1)			Related Proteins	P01892, P04222, P04439, P05534, P10314, P10316, P10319, P13746, P16188, P16189, P16190, P18462, P18464, P18465, P30443, P30447, P30450, P30453, P30455, P30456, P30457, P30459, P30464, P30484, P30490, P30491, P30492, P30493, P30495, P30498, P30501, P30504, P30508, P30510, P30512, P30685, Q07000, Q29940, Q29960, Q95604	P01891, P01892, P04222, P04439, P05534, P10314, P10316, P10319, P13746, P16188, P16189, P16190, P18462, P18464, P18465, P30443, P30447, P30450, P30453, P30455, P30456, P30457, P30459, P30464, P30484, P30490, P30491, P30492, P30493, P30495, P30498, P30501, P30504, P30508, P30510, P30512, P30685, Q07000, Q29940, Q29960, Q95604	2	2	0	0	0	0	6	7	100	Confident
C	Q99453	Paired mesoderm homeobox protein 2B (PHX2B_HUMAN)	PHOX2B	4	GO:0008283, GO:0008150, GO:0040011, GO:0000902, GO:0048856, GO:0000228, GO:0009058, GO:0005694, GO:0043226, GO:0005575, GO:0005622, GO:0000278, GO:0007049, GO:0003674, GO:0048870, GO:0005623, GO:0005634, GO:0003677, GO:0030154, GO:0001071, GO:0034641, GO:0050877	31.6014	48.41	4.46	459.568	0.0460526	0.0771051	0.699287	1.1708	6992.87	11708	459.568	769.446	Acetylation of K(K155); Deamidation of Q(Q156)	Acetylation of K(1); Deamidation of Q(1)			Single Protein		Q99453	1	2	2	1	2	1	7	10	100	Doubtful
C	P04264	Keratin, type II cytoskeletal 1 (K2C1_HUMAN)	KRT1	12	GO:0005198, GO:0006464, GO:0048856, GO:0043226, GO:0005576, GO:0005575, GO:0003674, GO:0005623, GO:0016192, GO:0008219, GO:0031410, GO:0005829, GO:0008150, GO:0048646, GO:0006810, GO:0005622, GO:0002376, GO:0006950, GO:0005886, GO:0005634, GO:0005615, GO:0005856, GO:0005737, GO:0042592, GO:0030154	65.999	69.25	48.45	559.23	0.0560396	3.97702	0.850934	60.3892	8509.34	603892	559.23	39687.5	Deamidation of N(N226); Deamidation of Q(Q203, Q216); Oxidation of M(M262, M469)	Deamidation of N(1); Deamidation of Q(2); Oxidation of M(2)	Deamidation of N (N258-{N258 Q260}), Deamidation of Q (Q423-{Q418 N421 Q423 Q424 Q431 N435})	Deamidation of N (1), Deamidation of Q (1)	Single Protein		P04264	46	53	46	42	47	42	169	220	100	Confident
C	P23396	40S ribosomal protein S3 (RS3_HUMAN)	RPS3	11	GO:0007010, GO:0022607, GO:0005198, GO:0007059, GO:0042254, GO:0043226, GO:0005623, GO:0003723, GO:0008219, GO:0003729, GO:0005829, GO:0019843, GO:0008150, GO:0065003, GO:0043234, GO:0005840, GO:0044403, GO:0006259, GO:0006810, GO:0002376, GO:0005886, GO:0006412, GO:0005634, GO:0006605, GO:0003735, GO:0034655, GO:0008283, GO:0009056, GO:0006461, GO:0016829, GO:0006464, GO:0007155, GO:0009058, GO:…	26.6714	100	53.5	529.583	0.0530688	1.1102	0.805823	16.8579	8058.23	168579	529.583	11078.9					Single Protein		P23396	12	15	15	12	15	12	31	41	100	Confident
C	P37108	Signal recognition particle 14 kDa protein (SRP14_HUMAN)	SRP14	15	GO:0008150, GO:0043226, GO:0005576, GO:0006810, GO:0005575, GO:0002376, GO:0003674, GO:0005622, GO:0006605, GO:0005623, GO:0005634, GO:0016192, GO:0003723, GO:0005737, GO:0031410, GO:0005829	14.5608	77.94	10.29	366.882	0.0367647	0.0926009	0.558254	1.4061	5582.54	14061	366.882	924.082					Single Protein		P37108	1	3	3	1	3	1	5	8	100	Doubtful
C	P62979	Ubiquitin-40S ribosomal protein S27a (RS27A_HUMAN)	RPS27A	2	GO:0022607, GO:0005198, GO:0042254, GO:0043226, GO:0005623, GO:0003723, GO:0008219, GO:0006914, GO:0005829, GO:0008150, GO:0006091, GO:0065003, GO:0007267, GO:0006259, GO:0006457, GO:0044403, GO:0005840, GO:0006810, GO:0002376, GO:0005886, GO:0006412, GO:0006605, GO:0005634, GO:0003735, GO:0042592, GO:0034655, GO:0009056, GO:0006464, GO:0048856, GO:0043167, GO:0009058, GO:0005576, GO:0005730, GO:…	17.9535	100	22.44	373.154	0.0373932	0.22528	0.567797	3.42077	5677.97	34207.7	373.154	2248.11	Deamidation of N(N25)	Deamidation of N(1)			Single Protein		P62979	3	4	4	3	4	3	9	10	100	Confident
C	P62917	60S ribosomal protein L8 (RL8_HUMAN)	RPL8	8	GO:0008150, GO:0009056, GO:0005198, GO:0042254, GO:0009058, GO:0044403, GO:0005840, GO:0043226, GO:0006810, GO:0005575, GO:0003674, GO:0005622, GO:0006412, GO:0006605, GO:0005623, GO:0003723, GO:0003735, GO:0005737, GO:0034655, GO:0005829, GO:0034641, GO:0019843	28.0073	88.33	20.62	603.152	0.060441	0.304321	0.917767	4.62097	9177.67	46209.7	603.152	3036.88					Single Protein		P62917	6	7	7	6	7	6	27	35	100	Confident
C	P62910	60S ribosomal protein L32 (RL32_HUMAN)	RPL32	3	GO:0008150, GO:0009056, GO:0005198, GO:0042254, GO:0009058, GO:0044403, GO:0005840, GO:0043226, GO:0006810, GO:0005575, GO:0003674, GO:0005622, GO:0006412, GO:0006605, GO:0005623, GO:0003723, GO:0003735, GO:0005737, GO:0034655, GO:0005829, GO:0034641	15.8498	100	19.26	480.48	0.0481481	0.149757	0.731106	2.27399	7311.06	22739.9	480.48	1494.45					Single Protein		P62910	2	3	3	2	3	2	7	9	100	Confident
C	P62913	60S ribosomal protein L11 (RL11_HUMAN)	RPL11	1	GO:0009056, GO:0022607, GO:0006464, GO:0005198, GO:0042254, GO:0009058, GO:0005576, GO:0005730, GO:0043226, GO:0005575, GO:0003674, GO:0005654, GO:0005623, GO:0003723, GO:0005829, GO:0034641, GO:0019843, GO:0008150, GO:0065003, GO:0022618, GO:0043234, GO:0044403, GO:0005840, GO:0006810, GO:0005622, GO:0006412, GO:0005634, GO:0006605, GO:0003735, GO:0005737, GO:0034655, GO:0030234, GO:0019899	20.2396	100	28.09	688.639	0.0690075	0.433013	1.04785	6.57509	10478.5	65750.9	688.639	4321.12			Acetylation of K (K8-{K8})	Acetylation of K (1)	Single Protein		P62913	5	6	6	5	6	5	18	19	100	Confident
C	Q13243	Serine/arginine-rich splicing factor 5 (SRSF5_HUMAN)	SRSF5	14	GO:0008150, GO:0065003, GO:0022607, GO:0022618, GO:0048856, GO:0006397, GO:0009058, GO:0005730, GO:0043226, GO:0006810, GO:0005575, GO:0003674, GO:0007049, GO:0005622, GO:0005654, GO:0006913, GO:0005634, GO:0005623, GO:0003723, GO:0005737, GO:0005829, GO:0034641, GO:0019899	31.2453	100	8.82	55.0323	0.00551471	0.0660505	0.0837381	1.00294	837.381	10029.4	55.0323	659.131					Single Protein		Q13243	2	2	2	2	2	2	2	2	100	Doubtful
C	P62937	Peptidyl-prolyl cis-trans isomerase A (PPIA_HUMAN)	PPIA	7	GO:0040011, GO:0022607, GO:0006464, GO:0048856, GO:0009058, GO:0005576, GO:0043226, GO:0005575, GO:0003674, GO:0005623, GO:0003723, GO:0016192, GO:0031410, GO:0005829, GO:0034641, GO:0016853, GO:0008150, GO:0061024, GO:0051082, GO:0044403, GO:0006457, GO:0006259, GO:0006810, GO:0002376, GO:0005622, GO:0048870, GO:0005634, GO:0005615, GO:0005737, GO:0030154	18.0009	100	63.64	479.376	0.0480375	1.15443	0.729426	17.5295	7294.26	175295	479.376	11520.3			Deamidation of N (N106-{N102 N106 N108}), Deamidation of Q (Q111-{Q111})	Deamidation of N (1), Deamidation of Q (1)	Single Protein		P62937	7	8	8	7	8	7	12	21	100	Confident
C	Q02543	60S ribosomal protein L18a (RL18A_HUMAN)	RPL18A	19	GO:0008150, GO:0009056, GO:0005198, GO:0042254, GO:0009058, GO:0044403, GO:0005840, GO:0043226, GO:0006810, GO:0005575, GO:0005622, GO:0003674, GO:0006412, GO:0006605, GO:0005623, GO:0003723, GO:0003735, GO:0005737, GO:0034655, GO:0005829, GO:0034641	20.7489	100	22.73	153.09	0.0153409	0.376857	0.232944	5.72239	2329.44	57223.9	153.09	3760.73					Single Protein		Q02543	5	9	9	5	9	5	6	13	100	Confident
C	Q13283	Ras GTPase-activating protein-binding protein 1 (G3BP1_HUMAN)	G3BP1	5	GO:0016887, GO:0008150, GO:0007165, GO:0043167, GO:0007267, GO:0004386, GO:0043226, GO:0005575, GO:0006810, GO:0005622, GO:0003674, GO:0005886, GO:0005623, GO:0005634, GO:0003677, GO:0003723, GO:0005737, GO:0051276, GO:0004518, GO:0003729, GO:0005829, GO:0034641	52.1321	78.97	31.33	166.818	0.0167165	1.15443	0.253833	17.5295	2538.33	175295	166.818	11520.3	Acetylation of K(K5); Deamidation of N(N48, N379); Deamidation of Q(Q18, Q240)	Acetylation of K(1); Deamidation of N(2); Deamidation of Q(2)			Single Protein		Q13283	16	17	15	14	15	14	35	47	100	Confident
C	P50914	60S ribosomal protein L14 (RL14_HUMAN)	RPL14	3	GO:0008150, GO:0009056, GO:0005198, GO:0042254, GO:0009058, GO:0005576, GO:0005840, GO:0043226, GO:0044403, GO:0005575, GO:0006810, GO:0005622, GO:0003674, GO:0006412, GO:0005623, GO:0006605, GO:0003723, GO:0003735, GO:0005737, GO:0034655, GO:0005829, GO:0034641	23.417	100	25.12	416.96	0.0417829	0.311134	0.634454	4.72442	6344.54	47244.2	416.96	3104.87					Single Protein		P50914	6	6	6	6	6	6	15	18	100	Confident
C	P62906	60S ribosomal protein L10a (RL10A_HUMAN)	RPL10A	6	GO:0008150, GO:0009056, GO:0005198, GO:0042254, GO:0009058, GO:0005840, GO:0044403, GO:0005576, GO:0043226, GO:0006810, GO:0005575, GO:0005622, GO:0003674, GO:0006412, GO:0006605, GO:0005623, GO:0005634, GO:0003723, GO:0003735, GO:0005737, GO:0034655, GO:0005829, GO:0034641	24.8155	100	31.34	355.633	0.0356375	0.400688	0.541138	6.08426	5411.38	60842.6	355.633	3998.54					Single Protein		P62906	6	7	7	6	7	6	20	31	100	Confident
C	P62081	40S ribosomal protein S7 (RS7_HUMAN)	RPS7	2	GO:0009790, GO:0009056, GO:0005198, GO:0048856, GO:0006464, GO:0042254, GO:0009058, GO:0043226, GO:0005576, GO:0005730, GO:0005575, GO:0003674, GO:0005654, GO:0005623, GO:0003723, GO:0008219, GO:0003729, GO:0005829, GO:0034641, GO:0008150, GO:0007165, GO:0048646, GO:0043234, GO:0005840, GO:0044403, GO:0006810, GO:0005622, GO:0006412, GO:0005634, GO:0006605, GO:0005856, GO:0003735, GO:0005815, GO:…	22.1133	84.54	52.06	385.283	0.0386087	0.930698	0.586254	14.1322	5862.54	141322	385.283	9287.61	Deamidation of N(N12); Deamidation of Q(Q25)	Deamidation of N(1); Deamidation of Q(1)			Single Protein		P62081	10	12	12	10	12	10	25	31	100	Confident
C	O60814	Histone H2B type 1-K (H2B1K_HUMAN)	HIST1H2BK	6		13.8816	100	34.92	613.8	0.0615079	0.389495	0.933968	5.9143	9339.68	59143	613.8	3886.85					Related Proteins	P57053, P58876, P62807, Q5QNW6, Q93079, Q99877, Q99879, Q99880	O60814, P57053, P58876, P62807, Q5QNW6, Q93079, Q99877, Q99879, Q99880	4	5	5	4	5	4	15	16	100	Confident
C	P51114	Fragile X mental retardation syndrome-related protein 1 (FXR1_HUMAN)	FXR1	3	GO:0008150, GO:0048856, GO:0009058, GO:0005730, GO:0043226, GO:0005575, GO:0005622, GO:0003674, GO:0006412, GO:0005634, GO:0005623, GO:0008219, GO:0003723, GO:0005737, GO:0030154, GO:0005829, GO:0003729, GO:0034641	69.6779	89.53	9.66	81.3651	0.00815348	0.106512	0.123807	1.61733	1238.07	16173.3	81.3651	1062.9	Deamidation of Q(Q167)	Deamidation of Q(1)			Single Protein		P51114	4	10	9	3	10	4	7	17	100	Confident
C	O00159	Unconventional myosin-Ic (MYO1C_HUMAN)	MYO1C	17	GO:0016887, GO:0007010, GO:0040011, GO:0006461, GO:0034330, GO:0022607, GO:0043167, GO:0043226, GO:0005576, GO:0005730, GO:0005575, GO:0003674, GO:0005654, GO:0005623, GO:0016192, GO:0031410, GO:0005829, GO:0008150, GO:0065003, GO:0007165, GO:0043234, GO:0006810, GO:0005886, GO:0002376, GO:0005622, GO:0048870, GO:0005635, GO:0006605, GO:0005634, GO:0005856, GO:0005737, GO:0008092, GO:0019899	121.606	92.57	6.96	32.7183	0.00327865	0.0971562	0.0497847	1.47527	497.847	14752.7	32.7183	969.54					Single Protein		O00159	6	8	7	5	8	6	6	11	100	Confident
C	P0DMV8	Heat shock 70 kDa protein 1A (HS71A_HUMAN)	HSPA1A	CHR_HSCHR6_MHC_APD_CTG1		70.009	90.33	10.14	23.7168	0.00237663	0.152732	0.036088	2.31916	360.88	23191.6	23.7168	1524.14					Related Proteins	P0DMV9, P34931	P0DMV8, P0DMV9, P34931	5	7	0	0	5	3	11	14	90.3226	Doubtful
C	P40429	60S ribosomal protein L13a (RL13A_HUMAN)	RPL13A	19	GO:0009056, GO:0022607, GO:0005198, GO:0042254, GO:0009058, GO:0043226, GO:0005730, GO:0005575, GO:0003674, GO:0005623, GO:0003723, GO:0003729, GO:0005829, GO:0034641, GO:0008150, GO:0065003, GO:0022618, GO:0043234, GO:0005840, GO:0044403, GO:0006810, GO:0005622, GO:0002376, GO:0006950, GO:0006412, GO:0005634, GO:0006605, GO:0003735, GO:0005737, GO:0034655	23.5624	100	19.21	295.771	0.0296388	0.258925	0.45005	3.93166	4500.5	39316.6	295.771	2583.87					Single Protein		P40429	5	6	6	5	6	5	16	21	100	Confident
C	P61353	60S ribosomal protein L27 (RL27_HUMAN)	RPL27	17	GO:0008150, GO:0009056, GO:0005198, GO:0042254, GO:0009058, GO:0044403, GO:0005840, GO:0005576, GO:0043226, GO:0006810, GO:0005575, GO:0003674, GO:0005622, GO:0006412, GO:0006605, GO:0005623, GO:0005634, GO:0003723, GO:0003735, GO:0005737, GO:0034655, GO:0005829, GO:0034641	15.7877	100	31.62	653.05	0.0654412	0.389495	0.993693	5.9143	9936.93	59143	653.05	3886.85					Single Protein		P61353	5	6	6	5	6	5	13	19	100	Confident
C	Q9UN86	Ras GTPase-activating protein-binding protein 2 (G3BP2_HUMAN)	G3BP2	4	GO:0008150, GO:0065003, GO:0007165, GO:0022607, GO:0022618, GO:0005198, GO:0005575, GO:0006810, GO:0005622, GO:0003674, GO:0005623, GO:0006605, GO:0006913, GO:0003723, GO:0005737, GO:0005829, GO:0003729	54.0878	73.24	19.71	80.8764	0.0081045	0.508591	0.123063	7.7227	1230.63	77227	80.8764	5075.33	Acetylation of K(K5); Deamidation of N(N373); Deamidation of Q(Q110)	Acetylation of K(1); Deamidation of N(1); Deamidation of Q(1)			Single Protein		Q9UN86	10	10	8	8	8	8	14	17	100	Confident
C	P06576	ATP synthase subunit beta, mitochondrial (ATPB_HUMAN)	ATP5F1B		GO:0016887, GO:0040011, GO:0048856, GO:0043167, GO:0007155, GO:0009058, GO:0043226, GO:0005576, GO:0005575, GO:0003674, GO:0044281, GO:0005623, GO:0034641, GO:0008150, GO:0061024, GO:0006091, GO:0055085, GO:0022857, GO:0048646, GO:0043234, GO:0006810, GO:0005622, GO:0005886, GO:0007005, GO:0048870, GO:0005634, GO:0005737, GO:0042592, GO:0005739, GO:0006629, GO:0030154	56.5246	82.04	32.89	144.344	0.0144645	0.659587	0.219636	10.0155	2196.36	100155	144.344	6582.15					Single Protein		P06576	11	12	12	11	12	11	22	29	100	Confident
C	P0DP23	Calmodulin-1 (CALM1_HUMAN)	CALM1	14		16.8268	75.17	56.38	1204.94	0.120745	3.39397	1.83345	51.5358	18334.5	515358	1204.94	33869.1	Deamidation of N(N98); Deamidation of Q(Q9)	Deamidation of N(1); Deamidation of Q(1)	Acetylation of K (K14-{K14 K22 K31})	Acetylation of K (1)	Related Proteins	P0DP24, P0DP25	P0DP23, P0DP24, P0DP25	9	10	10	9	10	9	29	36	100	Confident
C	P51991	Heterogeneous nuclear ribonucleoprotein A3 (ROA3_HUMAN)	HNRNPA3	2	GO:0008150, GO:0022857, GO:0006397, GO:0043226, GO:0006810, GO:0005575, GO:0003674, GO:0005622, GO:0005654, GO:0005623, GO:0005634, GO:0003723, GO:0005737, GO:0003729, GO:0034641	39.5706	76.19	17.99	134.84	0.0135121	0.277565	0.205175	4.21469	2051.75	42146.9	134.84	2769.87					Single Protein		P51991	5	5	5	5	5	5	7	8	99.6047	Confident
C	A0M8Q6	Immunoglobulin lambda constant 7 (IGLC7_HUMAN)	IGLC7	22		11.2466	100	36.79	120.226	0.0120477	0.873817	0.182939	13.2685	1829.39	132685	120.226	8719.99					Related Proteins	P0CF74, P0DOY2, P0DOY3	A0M8Q6, P0CF74, P0DOY2, P0DOY3	3	3	0	0	1	1	7	8	100	Confident
C	P61313	60S ribosomal protein L15 (RL15_HUMAN)	RPL15	3	GO:0008150, GO:0009056, GO:0005198, GO:0042254, GO:0009058, GO:0005840, GO:0044403, GO:0005576, GO:0043226, GO:0006810, GO:0005575, GO:0005622, GO:0003674, GO:0006412, GO:0006605, GO:0005634, GO:0005623, GO:0003723, GO:0003735, GO:0005737, GO:0034655, GO:0005829, GO:0034641	24.1311	100	31.86	377.481	0.0378268	0.29155	0.574382	4.42704	5743.82	44270.4	377.481	2909.43					Single Protein		P61313	5	5	5	5	5	5	20	27	100	Confident
C	P01834	Immunoglobulin kappa constant (IGKC_HUMAN)	IGKC	2		11.7578	100	81.31	962.946	0.0964953	2.16228	1.46523	32.8331	14652.3	328331	962.946	21577.8					Related Proteins	P0DOX7	P01834, P0DOX7	6	8	0	0	8	6	36	44	100	Confident
C	O14950	Myosin regulatory light chain 12B (ML12B_HUMAN)	MYL12B	18		19.7665	82.56	72.09	1426.97	0.142994	6.40568	2.1713	97.2672	21713	972672	1426.97	63923.6	Deamidation of N(N21, N95, N105, N153, N155)	Deamidation of N(5)			Related Proteins	P19105	O14950, P19105	20	22	22	20	22	20	105	123	100	Confident
C	Q14444	Caprin-1 (CAPR1_HUMAN)	CAPRIN1	11	GO:0008150, GO:0000902, GO:0048856, GO:0009058, GO:0043226, GO:0005575, GO:0005622, GO:0003674, GO:0005886, GO:0006412, GO:0005623, GO:0003723, GO:0005737, GO:0030154, GO:0005829, GO:0034641	78.318	45.56	14.53	128.816	0.0129085	0.487352	0.196009	7.40021	1960.09	74002.1	128.816	4863.38			Deamidation of Q (Q90-{N89 Q90 Q92 Q100 N104 N105})	Deamidation of Q (1)	Single Protein		Q14444	10	11	11	10	11	10	18	26	100	Confident
C	Q01130	Serine/arginine-rich splicing factor 2 (SRSF2_HUMAN)	SRSF2	17	GO:0008150, GO:0000988, GO:0006397, GO:0009058, GO:0043226, GO:0005576, GO:0005575, GO:0006810, GO:0005622, GO:0000278, GO:0007049, GO:0003674, GO:0005654, GO:0005623, GO:0005634, GO:0006913, GO:0003723, GO:0005737, GO:0005829, GO:0034641, GO:0019899	25.4612	100	7.69	135.464	0.0135747	0.0366329	0.206125	0.556253	2061.25	5562.53	135.464	365.567					Single Protein		Q01130	1	2	2	1	2	1	3	4	100	Doubtful
C	P33241	Lymphocyte-specific protein 1 (LSP1_HUMAN)	LSP1	11	GO:0008150, GO:0007165, GO:0040011, GO:0043226, GO:0005576, GO:0005575, GO:0004871, GO:0006950, GO:0005886, GO:0003674, GO:0005622, GO:0005623, GO:0005856, GO:0008092	37.169	90.86	5.01	48.6	0.00487013	0.140625	0.0739506	2.13532	739.506	21353.2	48.6	1403.32	Deamidation of Q(Q229)	Deamidation of Q(1)			Single Protein		P33241	2	3	3	2	3	2	2	3	100	Confident
C	P13639	Elongation factor 2 (EF2_HUMAN)	EEF2	19	GO:0008283, GO:0048856, GO:0006464, GO:0043167, GO:0009058, GO:0005576, GO:0043226, GO:0005575, GO:0003674, GO:0005623, GO:0003723, GO:0016192, GO:0003924, GO:0005829, GO:0031410, GO:0034641, GO:0019843, GO:0008150, GO:0008135, GO:0007568, GO:0005840, GO:0006810, GO:0006950, GO:0002376, GO:0005886, GO:0005622, GO:0006412, GO:0005634, GO:0005737, GO:0030154, GO:0008092, GO:0019899	95.2769	86.71	24.94	67.1354	0.00672754	0.420303	0.102154	6.38209	1021.54	63820.9	67.1354	4194.28	Deamidation of Q(Q365)	Deamidation of Q(1)			Single Protein		P13639	16	20	20	16	20	16	23	38	100	Confident
C	P60866	40S ribosomal protein S20 (RS20_HUMAN)	RPS20	8	GO:0008150, GO:0009056, GO:0005198, GO:0042254, GO:0009058, GO:0044403, GO:0005840, GO:0005576, GO:0043226, GO:0006810, GO:0005575, GO:0005622, GO:0003674, GO:0006412, GO:0005654, GO:0006605, GO:0005634, GO:0005623, GO:0003723, GO:0003735, GO:0005737, GO:0034655, GO:0005829, GO:0034641	13.3643	100	25.21	377.364	0.0378151	0.333521	0.574204	5.06436	5742.04	50643.6	377.364	3328.27			Acetylation of K (K4-{K4 K8})	Acetylation of K (1)	Single Protein		P60866	3	3	3	3	3	3	8	10	100	Confident
C	Q13148	TAR DNA-binding protein 43 (TADBP_HUMAN)	TARDBP	1	GO:0006464, GO:0005694, GO:0009058, GO:0043226, GO:0005575, GO:0003674, GO:0005654, GO:0005623, GO:0003723, GO:0008219, GO:0001071, GO:0003729, GO:0034641, GO:0008150, GO:0061024, GO:0007267, GO:0000228, GO:0006397, GO:0044403, GO:0006810, GO:0005622, GO:0007049, GO:0006950, GO:0003677, GO:0005634, GO:0005737	44.7113	63.53	5.07	56.9156	0.00570342	0.122018	0.0866037	1.85279	866.037	18527.9	56.9156	1217.65					Single Protein		Q13148	2	2	2	2	2	2	2	3	100	Doubtful
C	Q13151	Heterogeneous nuclear ribonucleoprotein A0 (ROA0_HUMAN)	HNRNPA0	5	GO:0008150, GO:0006397, GO:0043226, GO:0005575, GO:0005622, GO:0006950, GO:0003674, GO:0005654, GO:0005634, GO:0005623, GO:0003723, GO:0034641, GO:0019899	30.8218	70.49	10.82	116.037	0.0116279	0.145048	0.176564	2.20248	1765.64	22024.8	116.037	1447.46					Single Protein		Q13151	2	2	2	2	2	2	4	4	100	Doubtful
C	Q96CT7	Coiled-coil domain-containing protein 124 (CC124_HUMAN)	CCDC124	19	GO:0051301, GO:0005623, GO:0008150, GO:0003723, GO:0005856, GO:0005815, GO:0005737, GO:0043226, GO:0005575, GO:0003674, GO:0005622, GO:0007049	25.8196	100	10.31	22.3749	0.00224215	0.0944998	0.034046	1.43493	340.46	14349.3	22.3749	943.032					Single Protein		Q96CT7	2	2	2	2	2	2	1	3	100	Doubtful
C	P11021	Endoplasmic reticulum chaperone BiP (BIP_HUMAN)	HSPA5	9	GO:0016887, GO:0009056, GO:0040011, GO:0048856, GO:0006464, GO:0043167, GO:0009058, GO:0043226, GO:0005576, GO:0005575, GO:0003674, GO:0005623, GO:0008219, GO:0031410, GO:0034641, GO:0008150, GO:0007165, GO:0005783, GO:0051082, GO:0043234, GO:0006457, GO:0006810, GO:0006950, GO:0005886, GO:0005622, GO:0048870, GO:0005634, GO:0005737, GO:0005739, GO:0030154, GO:0019899	72.2884	85.93	7.95	45.8711	0.00459668	0.111673	0.0697983	1.6957	697.983	16957	45.8711	1114.41					Single Protein		P11021	4	7	7	4	7	4	5	9	99.6032	Confident
C	P00338	L-lactate dehydrogenase A chain (LDHA_HUMAN)	LDHA	11	GO:0008150, GO:0006091, GO:0009056, GO:0048856, GO:0005576, GO:0043226, GO:0005575, GO:0005622, GO:0003674, GO:0006950, GO:0044281, GO:0005623, GO:0005634, GO:0005975, GO:0008219, GO:0005737, GO:0016491, GO:0051186, GO:0005829, GO:0034641, GO:0019899	36.6654	89.46	28.01	166.533	0.016688	0.584893	0.2534	8.88132	2534	88813.2	166.533	5836.76	Acetylation of K(K132)	Acetylation of K(1)	Acetylation of K (K5-{K5 K14 K22})	Acetylation of K (1)	Single Protein		P00338	8	9	8	7	9	8	12	22	100	Confident
C	P13647	Keratin, type II cytoskeletal 5 (K2C5_HUMAN)	KRT5	12	GO:0008150, GO:0007010, GO:0034330, GO:0022607, GO:0048856, GO:0005198, GO:0005576, GO:0043226, GO:0005575, GO:0005886, GO:0005622, GO:0003674, GO:0005634, GO:0005623, GO:0008219, GO:0005856, GO:0005737, GO:0005739, GO:0030154, GO:0005829	62.34	73.56	19.15	71.8547	0.00720045	0.410112	0.109335	6.22736	1093.35	62273.6	71.8547	4092.59					Single Protein		P13647	10	13	10	7	10	7	18	34	100	Confident
C	P13645	Keratin, type I cytoskeletal 10 (K1C10_HUMAN)	KRT10	17	GO:0008150, GO:0048856, GO:0006464, GO:0005198, GO:0005576, GO:0043226, GO:0005575, GO:0003674, GO:0005886, GO:0005622, GO:0005623, GO:0005634, GO:0005615, GO:0005856, GO:0008219, GO:0005737, GO:0030154, GO:0005829	58.7917	71.92	43.84	298.028	0.029865	3.42419	0.453485	51.9946	4534.85	519946	298.028	34170.6	Deamidation of N(N253); Deamidation of Q(Q272, Q387); Oxidation of M(M271, M306, M321)	Deamidation of N(1); Deamidation of Q(2); Oxidation of M(3)	Deamidation of Q (Q428-{Q428 N429 Q433 Q434})	Deamidation of Q (1)	Single Protein		P13645	31	39	32	24	36	28	88	121	100	Confident
C	P00367	Glutamate dehydrogenase 1, mitochondrial (DHE3_HUMAN)	GLUD1	10	GO:0008150, GO:0009056, GO:0048856, GO:0007267, GO:0043167, GO:0006520, GO:0009058, GO:0043226, GO:0006810, GO:0005575, GO:0007005, GO:0003674, GO:0005622, GO:0044281, GO:0005623, GO:0005737, GO:0016491, GO:0005739	61.3592	88.35	23.12	99.836	0.0100044	0.417474	0.151912	6.33914	1519.12	63391.4	99.836	4166.06					Single Protein		P00367	10	12	12	10	12	10	16	21	100	Confident
C	Q09028	Histone-binding protein RBBP4 (RBBP4_HUMAN)	RBBP4	1	GO:0008283, GO:0016887, GO:0022607, GO:0006464, GO:0005694, GO:0009058, GO:0043226, GO:0005575, GO:0003674, GO:0005654, GO:0005623, GO:0005829, GO:0034641, GO:0016810, GO:0008150, GO:0065003, GO:0007165, GO:0000228, GO:0043234, GO:0006259, GO:0005622, GO:0007049, GO:0005634, GO:0003677, GO:0005737, GO:0042393, GO:0051276, GO:0019899	47.6261	47.53	3.29	98.8039	0.00990099	0.0746078	0.150342	1.13288	1503.42	11328.8	98.8039	744.526			Acetylation of K (K4-{K4})	Acetylation of K (1)	Single Protein		Q09028	1	1	1	1	1	1	2	2	100	Doubtful
C	P30101	Protein disulfide-isomerase A3 (PDIA3_HUMAN)	PDIA3	15	GO:0005576, GO:0043226, GO:0005575, GO:0003674, GO:0005623, GO:0006913, GO:0003723, GO:0005768, GO:0008219, GO:0016491, GO:0031410, GO:0016853, GO:0008150, GO:0007165, GO:0005783, GO:0008233, GO:0006457, GO:0006810, GO:0005622, GO:0002376, GO:0006950, GO:0005634, GO:0006605, GO:0005615, GO:0005737, GO:0042592	56.7467	93.86	6.34	38.5974	0.00386779	0.103716	0.0587305	1.57487	587.305	15748.7	38.5974	1035					Single Protein		P30101	3	6	6	3	6	3	3	7	90.3226	Doubtful
C	P05198	Eukaryotic translation initiation factor 2 subunit 1 (IF2A_HUMAN)	EIF2S1	14	GO:0008150, GO:0055085, GO:0007165, GO:0006464, GO:0008135, GO:0009058, GO:0043234, GO:0005576, GO:0043226, GO:0007568, GO:0005840, GO:0005575, GO:0006810, GO:0005622, GO:0003674, GO:0006950, GO:0006412, GO:0005623, GO:0005634, GO:0003723, GO:0008219, GO:0005737, GO:0005829, GO:0034641	36.0894	91.11	14.29	113.52	0.0113757	0.221677	0.172734	3.36606	1727.34	33660.6	113.52	2212.16					Single Protein		P05198	4	5	5	4	5	4	7	9	100	Confident
C	P08238	Heat shock protein HSP 90-beta (HS90B_HUMAN)	HSP90AB1	6	GO:0009056, GO:0006461, GO:0022607, GO:0006464, GO:0043167, GO:0048856, GO:0009058, GO:0005576, GO:0043226, GO:0005575, GO:0005773, GO:0003674, GO:0005654, GO:0005623, GO:0006913, GO:0003723, GO:0016192, GO:0008219, GO:0005829, GO:0031410, GO:0034641, GO:0008150, GO:0065003, GO:0007165, GO:0022618, GO:0051082, GO:0043234, GO:0006259, GO:0006457, GO:0044403, GO:0006810, GO:0002376, GO:0006950, GO:…	83.2121	86.19	25	87.6276	0.00878103	0.38519	0.133336	5.84893	1333.36	58489.3	87.6276	3843.89	Deamidation of N(N292); Deamidation of Q(Q189)	Deamidation of N(1); Deamidation of Q(1)			Single Protein		P08238	15	18	10	7	10	7	31	43	100	Confident
C	Q92614	Unconventional myosin-XVIIIa (MY18A_HUMAN)	MYO18A	17	GO:0016887, GO:0007010, GO:0040011, GO:0043167, GO:0005794, GO:0043226, GO:0005575, GO:0003674, GO:0005623, GO:0008219, GO:0016192, GO:0003723, GO:0034641, GO:0061024, GO:0008150, GO:0043234, GO:0006259, GO:0006810, GO:0002376, GO:0005622, GO:0048870, GO:0003677, GO:0005856, GO:0005737, GO:0008092	232.971	92.45	8.91	13.5061	0.00135342	0.0935407	0.0205511	1.42037	205.511	14203.7	13.5061	933.461	Deamidation of Q(Q1554)	Deamidation of Q(1)			Single Protein		Q92614	12	18	18	12	18	12	13	25	100	Confident
C	P04004	Vitronectin (VTNC_HUMAN)	VTN	17	GO:0009790, GO:0040011, GO:0006461, GO:0022607, GO:0006464, GO:0048856, GO:0043167, GO:0005794, GO:0007155, GO:0005576, GO:0043226, GO:0005575, GO:0005578, GO:0003674, GO:0005623, GO:0016192, GO:0051604, GO:0008150, GO:0065003, GO:0007165, GO:0048646, GO:0005783, GO:0043234, GO:0006810, GO:0005622, GO:0006950, GO:0002376, GO:0005886, GO:0048870, GO:0005615, GO:0005737, GO:0030154, GO:0030198	54.2712	80.33	3.14	77.9624	0.0078125	0.0502111	0.118629	0.762431	1186.29	7624.31	77.9624	501.066					Single Protein		P04004	1	2	2	1	2	1	3	5	100	Doubtful
C	Q13813	Spectrin alpha chain, non-erythrocytic 1 (SPTN1_HUMAN)	SPTAN1	9	GO:0007010, GO:0040011, GO:0006461, GO:0022607, GO:0043167, GO:0005198, GO:0006464, GO:0048856, GO:0005576, GO:0043226, GO:0005575, GO:0003674, GO:0005623, GO:0016192, GO:0005829, GO:0031410, GO:0008150, GO:0065003, GO:0007165, GO:0000902, GO:0006810, GO:0005622, GO:0002376, GO:0005856, GO:0005737, GO:0030154, GO:0008092	284.364	97.65	4.45	13.1583	0.00131858	0.0546816	0.020022	0.830314	200.22	8303.14	13.1583	545.679					Single Protein		Q13813	8	17	17	8	17	8	11	23	100	Confident
C	P18621	60S ribosomal protein L17 (RL17_HUMAN)	RPL17	18	GO:0008150, GO:0009056, GO:0005198, GO:0042254, GO:0009058, GO:0044403, GO:0005840, GO:0043226, GO:0006810, GO:0005575, GO:0005622, GO:0003674, GO:0006412, GO:0006605, GO:0005634, GO:0005623, GO:0003723, GO:0003735, GO:0005737, GO:0034655, GO:0005829, GO:0034641	21.3833	100	43.48	746.18	0.0747736	0.584893	1.1354	8.88132	11354	88813.2	746.18	5836.76					Single Protein		P18621	8	11	11	8	11	8	25	29	100	Confident
C	Q15365	Poly(rC)-binding protein 1 (PCBP1_HUMAN)	PCBP1	2		37.4739	81.46	8.71	41.7103	0.00417973	0.165914	0.0634672	2.51933	634.672	25193.3	41.7103	1655.69					Related Proteins	P57721, Q15366	P57721, Q15365, Q15366	2	2	0	0	2	2	5	6	100	Confident
C	Q9UM54	Unconventional myosin-VI (MYO6_HUMAN)	MYO6	6	GO:0043167, GO:0005794, GO:0009058, GO:0005576, GO:0043226, GO:0005773, GO:0005575, GO:0003674, GO:0005654, GO:0005623, GO:0016192, GO:0005829, GO:0031410, GO:0034641, GO:0050877, GO:0008150, GO:0007165, GO:0043234, GO:0006810, GO:0005886, GO:0006950, GO:0005622, GO:0005764, GO:0005635, GO:0005634, GO:0005856, GO:0005737, GO:0008092	149.596	91.42	18.24	56.0196	0.00561364	0.273503	0.0852404	4.15301	852.404	41530.1	56.0196	2729.34	Deamidation of Q(Q1018)	Deamidation of Q(1)	Deamidation of Q (Q176-{Q176 N186 N194})	Deamidation of Q (1)	Single Protein		Q9UM54	21	35	35	21	35	21	40	71	100	Confident
C	P05386	60S acidic ribosomal protein P1 (RLA1_HUMAN)	RPLP1	15	GO:0008150, GO:0009056, GO:0005198, GO:0006464, GO:0042254, GO:0009058, GO:0005576, GO:0044403, GO:0005840, GO:0043226, GO:0005575, GO:0006810, GO:0005622, GO:0003674, GO:0006412, GO:0005623, GO:0006605, GO:0003735, GO:0005737, GO:0034655, GO:0005829, GO:0034641, GO:0030234	11.5067	62.28	28.95	1311.82	0.131455	0.778279	1.99609	11.8178	19960.9	118178	1311.82	7766.6					Single Protein		P05386	2	2	1	1	1	1	12	12	100	Confident
C	P05387	60S acidic ribosomal protein P2 (RLA2_HUMAN)	RPLP2	11	GO:0008150, GO:0009056, GO:0005198, GO:0042254, GO:0009058, GO:0005840, GO:0043226, GO:0044403, GO:0005576, GO:0006810, GO:0005575, GO:0003674, GO:0005622, GO:0006412, GO:0006605, GO:0005623, GO:0003735, GO:0005737, GO:0034655, GO:0005829, GO:0034641	11.6578	71.3	64.35	2069.44	0.207375	1.89427	3.14889	28.7635	31488.9	287635	2069.44	18903.2			Deamidation of N (N47-{N47 N50 Q57})	Deamidation of N (1)	Single Protein		P05387	6	7	6	5	6	5	30	38	100	Confident
C	P32969	60S ribosomal protein L9 (RL9_HUMAN)	RPL9	4	GO:0008150, GO:0009056, GO:0005198, GO:0042254, GO:0009058, GO:0005840, GO:0044403, GO:0005576, GO:0043226, GO:0006810, GO:0005575, GO:0003674, GO:0005622, GO:0006412, GO:0006605, GO:0005634, GO:0005623, GO:0003723, GO:0003735, GO:0005737, GO:0034655, GO:0005829, GO:0034641, GO:0019843	21.8498	100	15.63	342.169	0.0342882	0.321941	0.52065	4.88852	5206.5	48885.2	342.169	3212.71			Deamidation of N (N7-{N7 Q8 N15})	Deamidation of N (1)	Single Protein		P32969	4	4	4	4	4	4	9	12	100	Confident
C	Q9ULV4	Coronin-1C (COR1C_HUMAN)	CORO1C	12	GO:0007010, GO:0040011, GO:0034330, GO:0022607, GO:0006464, GO:0048856, GO:0007155, GO:0043226, GO:0005575, GO:0003674, GO:0005623, GO:0016192, GO:0008150, GO:0007165, GO:0000902, GO:0043234, GO:0006810, GO:0005622, GO:0005886, GO:0048870, GO:0005856, GO:0005737, GO:0030154, GO:0008092, GO:0019899	53.2151	65.61	43.46	428.088	0.0428981	1.07332	0.651386	16.2979	6513.86	162979	428.088	10710.9	Deamidation of N(N382)	Deamidation of N(1)			Single Protein		Q9ULV4	19	21	21	19	21	19	53	68	100	Confident
C	P07900	Heat shock protein HSP 90-alpha (HS90A_HUMAN)	HSP90AA1	14	GO:0016887, GO:0009056, GO:0006461, GO:0022607, GO:0043167, GO:0006464, GO:0009058, GO:0005576, GO:0043226, GO:0005773, GO:0005575, GO:0003674, GO:0000278, GO:0005654, GO:0005623, GO:0003723, GO:0016192, GO:0006914, GO:0005829, GO:0031410, GO:0034641, GO:0061024, GO:0008150, GO:0055085, GO:0065003, GO:0007165, GO:0022618, GO:0051082, GO:0006457, GO:0006259, GO:0006810, GO:0006950, GO:0007005, GO:…	84.6067	85.66	17.9	90.3852	0.00905737	0.261588	0.137532	3.97208	1375.32	39720.8	90.3852	2610.43	Deamidation of Q(Q194)	Deamidation of Q(1)			Single Protein		P07900	11	14	7	4	7	4	25	34	100	Confident
C	P62750	60S ribosomal protein L23a (RL23A_HUMAN)	RPL23A	17	GO:0008283, GO:0009056, GO:0022607, GO:0005198, GO:0042254, GO:0009058, GO:0005730, GO:0005576, GO:0043226, GO:0005575, GO:0003674, GO:0005623, GO:0003723, GO:0005829, GO:0034641, GO:0019843, GO:0008150, GO:0065003, GO:0022618, GO:0043234, GO:0005840, GO:0044403, GO:0006810, GO:0005622, GO:0006412, GO:0005634, GO:0006605, GO:0003735, GO:0005737, GO:0034655	17.6841	100	53.85	490.151	0.0491173	0.678804	0.745823	10.3073	7458.23	103073	490.151	6773.92					Single Protein		P62750	9	10	10	9	10	9	18	33	100	Confident
C	P62753	40S ribosomal protein S6 (RS6_HUMAN)	RPS6	9	GO:0009056, GO:0005198, GO:0042254, GO:0009058, GO:0043226, GO:0005730, GO:0005575, GO:0003674, GO:0005654, GO:0005623, GO:0008219, GO:0003723, GO:0005829, GO:0034641, GO:0008150, GO:0007165, GO:0044403, GO:0005840, GO:0006810, GO:0005622, GO:0006412, GO:0006605, GO:0005634, GO:0003735, GO:0005737, GO:0042592, GO:0034655, GO:0019899	28.663	100	28.11	369.52	0.0370291	0.425103	0.562268	6.45498	5622.68	64549.8	369.52	4242.18	Deamidation of N(N4)	Deamidation of N(1)			Single Protein		P62753	10	11	11	10	11	10	29	39	100	Confident
C	Q3MHD2	Protein LSM12 homolog (LSM12_HUMAN)	LSM12	17		21.6871	84.62	6.67	153.526	0.0153846	0.100694	0.233608	1.52899	2336.08	15289.9	153.526	1004.85					Single Protein		Q3MHD2	1	1	1	1	1	1	3	3	100	Doubtful
C	Q96B97	SH3 domain-containing kinase-binding protein 1 (SH3K1_HUMAN)	SH3KBP1	X	GO:0061024, GO:0008150, GO:0007010, GO:0040011, GO:0007165, GO:0000902, GO:0007267, GO:0048856, GO:0043226, GO:0006810, GO:0005575, GO:0005886, GO:0005622, GO:0003674, GO:0048870, GO:0005623, GO:0008219, GO:0016192, GO:0005856, GO:0005737, GO:0030154, GO:0005829, GO:0031410, GO:0016301	73.0817	89.92	6.62	61.0105	0.00611377	0.0836367	0.0928346	1.26998	928.346	12699.8	61.0105	834.627					Single Protein		Q96B97	3	5	5	3	5	3	5	10	100	Confident
C	Q01844	RNA-binding protein EWS (EWS_HUMAN)	EWSR1	22	GO:0008150, GO:0043167, GO:0009058, GO:0005730, GO:0043226, GO:0005575, GO:0005886, GO:0003674, GO:0005622, GO:0005634, GO:0005623, GO:0003723, GO:0005737, GO:0034641	68.4357	51.37	13.87	276.377	0.0276954	0.223825	0.42054	3.39867	4205.4	33986.7	276.377	2233.59					Single Protein		Q01844	5	7	7	5	7	5	15	19	100	Confident
C	P22695	Cytochrome b-c1 complex subunit 2, mitochondrial (QCR2_HUMAN)	UQCRC2	CHR_HG926_PATCH	GO:0008150, GO:0006091, GO:0043167, GO:0008233, GO:0043234, GO:0005576, GO:0043226, GO:0005575, GO:0006810, GO:0003674, GO:0005622, GO:0007005, GO:0005654, GO:0044281, GO:0005623, GO:0005634, GO:0006605, GO:0005737, GO:0005739, GO:0051604, GO:0034641	48.4129	71.74	9.49	97.2332	0.00974359	0.178769	0.147952	2.71452	1479.52	27145.2	97.2332	1783.97					Single Protein		P22695	3	4	4	3	4	3	5	6	100	Confident
C	P25705	ATP synthase subunit alpha, mitochondrial (ATPA_HUMAN)	ATP5F1A		GO:0008283, GO:0016887, GO:0009790, GO:0040011, GO:0048856, GO:0043167, GO:0009058, GO:0005576, GO:0043226, GO:0005575, GO:0003674, GO:0044281, GO:0005623, GO:0003723, GO:0034641, GO:0008150, GO:0061024, GO:0055085, GO:0022857, GO:0043234, GO:0006810, GO:0007005, GO:0005886, GO:0005622, GO:0048870, GO:0005634, GO:0005737, GO:0006629, GO:0005739	59.7136	85.71	23.33	167.19	0.0167539	0.459416	0.2544	6.97601	2544	69760.1	167.19	4584.6					Single Protein		P25705	11	13	13	11	13	11	25	30	100	Confident
C	P62701	40S ribosomal protein S4, X isoform (RS4X_HUMAN)	RPS4X	X	GO:0008283, GO:0009056, GO:0048856, GO:0005198, GO:0042254, GO:0009058, GO:0005576, GO:0043226, GO:0005575, GO:0003674, GO:0005654, GO:0005623, GO:0003723, GO:0005829, GO:0034641, GO:0019843, GO:0008150, GO:0044403, GO:0005840, GO:0006810, GO:0005622, GO:0006412, GO:0006605, GO:0005634, GO:0003735, GO:0005737, GO:0034655	29.5791	100	34.22	296.684	0.0297302	0.39905	0.451439	6.05939	4514.39	60593.9	296.684	3982.2					Single Protein		P62701	7	7	4	4	7	7	15	17	100	Confident
C	Q96C36	Pyrroline-5-carboxylate reductase 2 (P5CR2_HUMAN)	PYCR2	1	GO:0008150, GO:0006520, GO:0009058, GO:0043226, GO:0005575, GO:0003674, GO:0006950, GO:0005622, GO:0044281, GO:0005623, GO:0016491, GO:0005737, GO:0005739	33.6157	67.81	5	81.4628	0.00816327	0.0797752	0.123955	1.21135	1239.55	12113.5	81.4628	796.092	Acetylation of protein N-term(S2)	Acetylation of protein N-term(1)			Single Protein		Q96C36	1	2	2	1	2	1	2	3	100	Doubtful
C	P10412	Histone H1.4 (H14_HUMAN)	HIST1H1E	6		21.852	100	16.89	71.5637	0.00717129	0.175372	0.108893	2.66294	1088.93	26629.4	71.5637	1750.07					Related Proteins	P16402, P16403	P10412, P16402, P16403	4	4	0	0	4	4	10	13	100	Confident
C	P13796	Plastin-2 (PLSL_HUMAN)	LCP1	13	GO:0007010, GO:0040011, GO:0006461, GO:0022607, GO:0048856, GO:0043167, GO:0043226, GO:0005576, GO:0005575, GO:0003674, GO:0005623, GO:0005829, GO:0008150, GO:0065003, GO:0007165, GO:0043234, GO:0006810, GO:0005622, GO:0005886, GO:0002376, GO:0048870, GO:0005615, GO:0005856, GO:0005737, GO:0030198, GO:0008092, GO:0019899	70.2439	94.74	5.9	35.28	0.00353535	0.100694	0.0536826	1.52899	536.826	15289.9	35.28	1004.85	Deamidation of Q(Q348)	Deamidation of Q(1)			Single Protein		P13796	3	6	0	0	0	0	5	12	87.0968	Doubtful
C	P11142	Heat shock cognate 71 kDa protein (HSP7C_HUMAN)	HSPA8	11	GO:0016887, GO:0009056, GO:0006461, GO:0022607, GO:0006464, GO:0043167, GO:0007034, GO:0008289, GO:0009058, GO:0043226, GO:0005576, GO:0005730, GO:0005773, GO:0005575, GO:0003674, GO:0005654, GO:0044281, GO:0005623, GO:0003723, GO:0016192, GO:0005768, GO:0006914, GO:0005829, GO:0031410, GO:0034641, GO:0008150, GO:0061024, GO:0055085, GO:0065003, GO:0007267, GO:0051082, GO:0006397, GO:0043234, GO:…	70.8542	89.32	25.7	190.776	0.0191174	0.567191	0.290289	8.61252	2902.89	86125.2	190.776	5660.11	Deamidation of N(N96)	Deamidation of N(1)			Single Protein		P11142	16	18	12	10	17	15	49	60	100	Confident
C	Q96C19	EF-hand domain-containing protein D2 (EFHD2_HUMAN)	EFHD2	1	GO:0043167, GO:0005575, GO:0003674	26.6805	81.25	28.33	210.672	0.0211111	0.452654	0.320562	6.87333	3205.62	68733.3	210.672	4517.12					Single Protein		Q96C19	6	7	7	6	7	6	8	12	100	Confident
C	Q9NYL9	Tropomodulin-3 (TMOD3_HUMAN)	TMOD3	15	GO:0008150, GO:0007010, GO:0065003, GO:0006461, GO:0022607, GO:0048856, GO:0007155, GO:0043226, GO:0005575, GO:0005622, GO:0002376, GO:0000278, GO:0007049, GO:0003674, GO:0005623, GO:0005856, GO:0005737, GO:0042592, GO:0030154, GO:0008092	39.5703	89.77	21.59	193.163	0.0193565	0.299081	0.29392	4.54141	2939.2	45414.1	193.163	2984.59					Single Protein		Q9NYL9	5	7	7	5	7	5	12	16	100	Confident
C	P47914	60S ribosomal protein L29 (RL29_HUMAN)	RPL29	3	GO:0008150, GO:0009056, GO:0043167, GO:0048856, GO:0005198, GO:0042254, GO:0009058, GO:0044403, GO:0005840, GO:0043226, GO:0006810, GO:0005575, GO:0005622, GO:0003674, GO:0000003, GO:0006412, GO:0006605, GO:0005623, GO:0003723, GO:0003735, GO:0005737, GO:0034655, GO:0005829, GO:0034641	17.7411	100	15.09	543.939	0.0545073	0.169989	0.827668	2.5812	8276.68	25812	543.939	1696.35					Single Protein		P47914	3	3	3	3	3	3	15	17	100	Confident
C	P09651	Heterogeneous nuclear ribonucleoprotein A1 (ROA1_HUMAN)	HNRNPA1	12	GO:0008150, GO:0007165, GO:0009058, GO:0006397, GO:0044403, GO:0005576, GO:0043226, GO:0006259, GO:0006810, GO:0005575, GO:0006950, GO:0005622, GO:0003674, GO:0005654, GO:0006913, GO:0005623, GO:0005634, GO:0003677, GO:0003723, GO:0005737, GO:0051276, GO:0042592, GO:0034641	38.723	73.92	26.08	447.897	0.0448831	0.481603	0.681528	7.3129	6815.28	73129	447.897	4806					Single Protein		P09651	7	8	8	7	8	7	25	33	100	Confident
C	O15371	Eukaryotic translation initiation factor 3 subunit D (EIF3D_HUMAN)	EIF3D	22	GO:0008150, GO:0065003, GO:0022607, GO:0022618, GO:0008135, GO:0043234, GO:0009058, GO:0044403, GO:0005575, GO:0005622, GO:0003674, GO:0006412, GO:0005623, GO:0003723, GO:0005737, GO:0005829, GO:0003729, GO:0034641	63.9324	78.28	8.39	24.2803	0.00243309	0.0913767	0.0369453	1.38751	369.453	13875.1	24.2803	911.866					Single Protein		O15371	3	4	4	3	4	3	2	4	87.0968	Doubtful
C	Q01082	Spectrin beta chain, non-erythrocytic 1 (SPTB2_HUMAN)	SPTBN1	2	GO:0007010, GO:0040011, GO:0006461, GO:0022607, GO:0048856, GO:0006464, GO:0005198, GO:0043167, GO:0008289, GO:0005576, GO:0005730, GO:0043226, GO:0005575, GO:0000278, GO:0003674, GO:0051301, GO:0005623, GO:0006913, GO:0007009, GO:0003723, GO:0016192, GO:0005829, GO:0008150, GO:0061024, GO:0065003, GO:0007165, GO:0000902, GO:0043234, GO:0006810, GO:0007049, GO:0005622, GO:0005886, GO:0005634, GO:…	274.439	97.29	3.43	6.42437	0.000643777	0.0430201	0.00977544	0.65324	97.7544	6532.4	6.42437	429.306					Single Protein		Q01082	6	15	15	6	15	6	4	19	100	Doubtful
C	P22626	Heterogeneous nuclear ribonucleoproteins A2/B1 (ROA2_HUMAN)	HNRNPA2B1	7	GO:0008150, GO:0009058, GO:0006397, GO:0005694, GO:0005576, GO:0043226, GO:0006259, GO:0005575, GO:0006810, GO:0005622, GO:0003674, GO:0005654, GO:0006412, GO:0005634, GO:0003677, GO:0005623, GO:0006913, GO:0003723, GO:0005737, GO:0051276, GO:0042592, GO:0003729, GO:0034641	37.4067	77.62	28.05	163.566	0.0163907	0.378907	0.248885	5.75351	2488.85	57535.1	163.566	3781.18	Deamidation of N(N178)	Deamidation of N(1)			Single Protein		P22626	6	7	7	6	7	6	8	12	100	Confident
C	P84098	60S ribosomal protein L19 (RL19_HUMAN)	RPL19	17	GO:0008150, GO:0009056, GO:0048856, GO:0005198, GO:0042254, GO:0009058, GO:0044403, GO:0005840, GO:0043226, GO:0006810, GO:0005575, GO:0005622, GO:0003674, GO:0006412, GO:0006605, GO:0005623, GO:0003723, GO:0003735, GO:0005737, GO:0034655, GO:0005829, GO:0034641, GO:0019843	23.4512	100	18.37	448.53	0.0449466	0.29689	0.682492	4.50813	6824.92	45081.3	448.53	2962.73	Deamidation of N(N27)	Deamidation of N(1)			Single Protein		P84098	7	7	7	7	7	7	13	17	100	Confident
C	P63173	60S ribosomal protein L38 (RL38_HUMAN)	RPL38	17	GO:0009790, GO:0009056, GO:0022607, GO:0005198, GO:0048856, GO:0042254, GO:0009058, GO:0043226, GO:0005575, GO:0003674, GO:0005623, GO:0003723, GO:0005829, GO:0034641, GO:0050877, GO:0008150, GO:0065003, GO:0022618, GO:0044403, GO:0005840, GO:0006810, GO:0005622, GO:0006412, GO:0006605, GO:0003735, GO:0005737, GO:0034655	8.21273	100	54.29	772.199	0.077381	0.550516	1.17499	8.35932	11749.9	83593.2	772.199	5493.7					Single Protein		P63173	4	4	4	4	4	4	8	10	100	Confident
C	P11940	Polyadenylate-binding protein 1 (PABP1_HUMAN)	PABPC1	8	GO:0008150, GO:0009056, GO:0006397, GO:0009058, GO:0043226, GO:0005576, GO:0044403, GO:0005575, GO:0003674, GO:0005622, GO:0006412, GO:0005623, GO:0005634, GO:0003723, GO:0005737, GO:0034655, GO:0003729, GO:0005829, GO:0034641	70.6259	78.3	31.45	165.525	0.016587	0.873817	0.251866	13.2685	2518.66	132685	165.525	8719.99					Single Protein		P11940	21	24	17	14	19	16	53	72	100	Confident
C	P35908	Keratin, type II cytoskeletal 2 epidermal (K22E_HUMAN)	KRT2	12	GO:0008283, GO:0008150, GO:0007010, GO:0040011, GO:0006464, GO:0005198, GO:0048856, GO:0005576, GO:0043226, GO:0005575, GO:0005622, GO:0003674, GO:0005886, GO:0048870, GO:0005634, GO:0005623, GO:0005615, GO:0008219, GO:0005856, GO:0005737, GO:0030154, GO:0005829, GO:0008092	65.3932	84.04	49.14	246.247	0.0246761	1.75039	0.374694	26.5788	3746.94	265788	246.247	17467.5	Deamidation of Q(Q250)	Deamidation of Q(1)			Single Protein		P35908	29	31	23	22	26	25	90	121	100	Confident
C	P21333	Filamin-A (FLNA_HUMAN)	FLNA	X	GO:0008283, GO:0007010, GO:0040011, GO:0009056, GO:0034330, GO:0022607, GO:0048856, GO:0007155, GO:0005694, GO:0009058, GO:0005576, GO:0005730, GO:0043226, GO:0005575, GO:0003013, GO:0003674, GO:0000278, GO:0005623, GO:0006913, GO:0007009, GO:0016192, GO:0003723, GO:0008219, GO:0140014, GO:0005829, GO:0034641, GO:0008150, GO:0061024, GO:0055085, GO:0007165, GO:0000902, GO:0007267, GO:0043234, GO:…	280.564	75.18	0.6	4.67191	0.000468165	0.00960008	0.00710886	0.145773	71.0886	1457.73	4.67191	95.8011					Single Protein		P21333	1	2	2	1	2	1	1	2	100	Doubtful
H	P10809	60 kDa heat shock protein, mitochondrial (CH60_HUMAN)	HSPD1	2	GO:0008283, GO:0016887, GO:0006461, GO:0022607, GO:0048856, GO:0043167, GO:0007155, GO:0005794, GO:0008289, GO:0009058, GO:0005576, GO:0043226, GO:0005575, GO:0003674, GO:0005623, GO:0008219, GO:0005768, GO:0003723, GO:0005829, GO:0031410, GO:0051604, GO:0034641, GO:0008150, GO:0055085, GO:0065003, GO:0007165, GO:0051082, GO:0005783, GO:0043234, GO:0044403, GO:0006457, GO:0006259, GO:0006810, GO:…	61.0164	94.76	10.47	93.4138	0.00363583	0.134474	0.169929	6.28493	1699.29	62849.3	93.4138	3454.98	Deamidation of Q(Q66)	Deamidation of Q(1)			Single Protein		P10809	4	6	6	4	6	4	4	6	98.6486	Confident
H	P01857	Immunoglobulin heavy constant gamma 1 (IGHG1_HUMAN)	IGHG1	14		36.0832	80.91	5.76	58.8052	0.00228881	0.249609	0.106972	11.666	1069.72	116660	58.8052	6413.09			Deamidation of N (N198-{Q194 N198})	Deamidation of N (1)	Related Proteins	P01860, P01861, P0DOX5	P01857, P01860, P01861, P0DOX5	3	4	0	0	0	0	3	7	98.6486	Confident
H	P26373	60S ribosomal protein L13 (RL13_HUMAN)	RPL13	16	GO:0008150, GO:0009056, GO:0005198, GO:0042254, GO:0009058, GO:0043226, GO:0044403, GO:0005840, GO:0005575, GO:0006810, GO:0005622, GO:0003674, GO:0006412, GO:0005634, GO:0005623, GO:0006605, GO:0003723, GO:0003735, GO:0005737, GO:0034655, GO:0005829, GO:0034641	24.2465	100	29.86	420.091	0.0163507	0.247825	0.764186	11.5827	7641.86	115827	420.091	6367.26					Single Protein		P26373	5	6	6	5	6	5	6	10	98.6486	Confident
H	P68104	Elongation factor 1-alpha 1 (EF1A1_HUMAN)	EEF1A1	6		50.1091	77.92	25.32	514.149	0.0200116	0.359356	0.935287	16.7953	9352.87	167953	514.149	9232.77					Related Proteins	Q5VTE0	P68104, Q5VTE0	8	10	3	2	10	8	22	27	98.6486	Confident
H	Q15019	Septin-2 (SEPT2_HUMAN)	SEPT2	2	GO:0008150, GO:0007165, GO:0022607, GO:0043167, GO:0048856, GO:0005694, GO:0043234, GO:0043226, GO:0005576, GO:0005730, GO:0005575, GO:0000003, GO:0005622, GO:0003674, GO:0005886, GO:0007049, GO:0051301, GO:0005623, GO:0005634, GO:0005856, GO:0005737, GO:0005929, GO:0030154, GO:0005829	41.4613	100	18.28	148.272	0.00577101	0.202264	0.26972	9.45326	2697.2	94532.6	148.272	5196.68					Single Protein		Q15019	4	8	8	4	8	4	4	8	95.122	Confident
H	P14317	Hematopoietic lineage cell-specific protein (HCLS1_HUMAN)	HCLS1	3	GO:0008283, GO:0007010, GO:0006461, GO:0022607, GO:0006464, GO:0048856, GO:0009058, GO:0043226, GO:0005575, GO:0003674, GO:0005623, GO:0006913, GO:0008219, GO:0005829, GO:0034641, GO:0008150, GO:0065003, GO:0007165, GO:0008134, GO:0043234, GO:0006810, GO:0002376, GO:0005622, GO:0005886, GO:0005634, GO:0006605, GO:0005737, GO:0042592, GO:0005739, GO:0030154, GO:0008092, GO:0019899	53.981	68.93	4.73	153.388	0.00597015	0.0372251	0.279028	1.73979	2790.28	17397.9	153.388	956.407					Single Protein		P14317	1	1	1	1	1	1	2	2	98.6486	Doubtful
H	P36578	60S ribosomal protein L4 (RL4_HUMAN)	RPL4	15	GO:0008150, GO:0009056, GO:0005198, GO:0042254, GO:0009058, GO:0044403, GO:0005840, GO:0043226, GO:0005576, GO:0005730, GO:0006810, GO:0005575, GO:0005622, GO:0003674, GO:0006412, GO:0006605, GO:0005634, GO:0005623, GO:0003723, GO:0003735, GO:0005737, GO:0034655, GO:0005829, GO:0034641	47.6674	100	27.63	145.482	0.00566243	0.224368	0.264646	10.4863	2646.46	104863	145.482	5764.59			Acetylation of K (K14-{K14 K20})	Acetylation of K (1)	Single Protein		P36578	8	12	12	8	12	8	9	16	98.6486	Confident
H	P27635	60S ribosomal protein L10 (RL10_HUMAN)	RPL10	X	GO:0009056, GO:0022607, GO:0005198, GO:0042254, GO:0009058, GO:0043226, GO:0005575, GO:0003674, GO:0005623, GO:0008219, GO:0003723, GO:0005829, GO:0034641, GO:0008150, GO:0065003, GO:0022618, GO:0005783, GO:0043234, GO:0044403, GO:0005840, GO:0006810, GO:0005622, GO:0006412, GO:0006605, GO:0005634, GO:0003735, GO:0005737, GO:0034655	24.5879	100	20.56	220.107	0.00856698	0.174269	0.400396	8.14482	4003.96	81448.2	220.107	4477.4	Deamidation of Q(Q59)	Deamidation of Q(1)			Single Protein		P27635	3	3	3	3	3	3	3	3	98.6486	Confident
H	O75083	WD repeat-containing protein 1 (WDR1_HUMAN)	WDR1	4	GO:0007010, GO:0040011, GO:0034330, GO:0022607, GO:0048856, GO:0043226, GO:0005576, GO:0005575, GO:0003674, GO:0005623, GO:0016192, GO:0005829, GO:0050877, GO:0008150, GO:0055085, GO:0000902, GO:0048646, GO:0043234, GO:0006810, GO:0005622, GO:0002376, GO:0048870, GO:0005856, GO:0005737, GO:0030154, GO:0008092	66.1519	84.16	10.23	146.701	0.00570988	0.175372	0.266863	8.1964	2668.63	81964	146.701	4505.76					Single Protein		O75083	4	5	5	4	5	4	6	8	95.0495	Confident
H	P35232	Prohibitin (PHB_HUMAN)	PHB	17	GO:0008283, GO:0009056, GO:0006464, GO:0009058, GO:0043226, GO:0005576, GO:0005575, GO:0003674, GO:0005654, GO:0005623, GO:0005768, GO:0008219, GO:0001071, GO:0031410, GO:0051604, GO:0034641, GO:0008150, GO:0007165, GO:0006259, GO:0006810, GO:0040007, GO:0002376, GO:0006950, GO:0005622, GO:0007005, GO:0005886, GO:0003677, GO:0005634, GO:0005737, GO:0051276, GO:0005739, GO:0030154, GO:0019899	29.7859	100	15.81	196.787	0.00765931	0.373824	0.357974	17.4715	3579.74	174715	196.787	9604.48					Single Protein		P35232	4	6	6	4	6	4	4	7	98.6486	Confident
H	P62424	60S ribosomal protein L7a (RL7A_HUMAN)	RPL7A	CHR_HG2030_PATCH	GO:0008150, GO:0009056, GO:0005198, GO:0042254, GO:0009058, GO:0044403, GO:0005840, GO:0005576, GO:0005730, GO:0043226, GO:0006810, GO:0005575, GO:0005622, GO:0003674, GO:0006412, GO:0006605, GO:0005623, GO:0005634, GO:0003723, GO:0003735, GO:0005737, GO:0034655, GO:0005829, GO:0034641	29.977	100	36.09	165.925	0.00645811	0.359356	0.301834	16.7953	3018.34	167953	165.925	9232.77					Single Protein		P62424	8	10	10	8	10	8	7	12	98.6486	Confident
H	Q07020	60S ribosomal protein L18 (RL18_HUMAN)	RPL18	19	GO:0008150, GO:0009056, GO:0005198, GO:0042254, GO:0005783, GO:0009058, GO:0044403, GO:0005840, GO:0043226, GO:0005730, GO:0006810, GO:0005575, GO:0003674, GO:0005622, GO:0006412, GO:0006605, GO:0005634, GO:0005623, GO:0003723, GO:0003735, GO:0005737, GO:0034655, GO:0005829, GO:0034641	21.6211	100	19.68	546.65	0.0212766	0.154782	0.994407	7.23407	9944.07	72340.7	546.65	3976.74					Single Protein		Q07020	3	3	3	3	3	3	7	7	98.6486	Confident
H	P06744	Glucose-6-phosphate isomerase (G6PI_HUMAN)	GPI	CHR_HSCHR19_2_CTG3_1	GO:0009790, GO:0009056, GO:0048856, GO:0009058, GO:0005576, GO:0043226, GO:0005575, GO:0003674, GO:0005654, GO:0044281, GO:0005623, GO:0008219, GO:0016192, GO:0051186, GO:0005929, GO:0005829, GO:0031410, GO:0034641, GO:0050877, GO:0016853, GO:0008150, GO:0006091, GO:0048646, GO:0006810, GO:0005622, GO:0006950, GO:0005886, GO:0002376, GO:0005634, GO:0005975, GO:0005615, GO:0005737, GO:0042592, GO:…	63.1072	76.52	9.14	89.015	0.00346462	0.162984	0.161927	7.61741	1619.27	76174.1	89.015	4187.47			Acetylation of K (K12-{K12})	Acetylation of K (1)	Single Protein		P06744	4	6	6	4	6	4	3	6	94.4186	Confident
H	P06748	Nucleophosmin (NPM_HUMAN)	NPM1	5	GO:0008283, GO:0007010, GO:0006461, GO:0022607, GO:0006464, GO:0042254, GO:0009058, GO:0043226, GO:0005730, GO:0005575, GO:0003674, GO:0000278, GO:0005654, GO:0005623, GO:0006913, GO:0003723, GO:0008219, GO:0005829, GO:0034641, GO:0008150, GO:0065003, GO:0007165, GO:0022618, GO:0000988, GO:0051082, GO:0043234, GO:0008134, GO:0006259, GO:0044403, GO:0007568, GO:0006810, GO:0005622, GO:0007049, GO:…	32.5548	78.57	17.01	365.182	0.0142136	0.333521	0.664301	15.5878	6643.01	155878	365.182	8569.01	Deamidation of Q(Q84, Q281)	Deamidation of Q(2)	Deamidation of N (N210-{N208 Q209 N210})	Deamidation of N (1)	Single Protein		P06748	5	7	7	5	7	5	6	8	98.6486	Confident
H	P60660	Myosin light polypeptide 6 (MYL6_HUMAN)	MYL6	12	GO:0016887, GO:0008150, GO:0043167, GO:0005198, GO:0048856, GO:0043234, GO:0005576, GO:0043226, GO:0005575, GO:0005622, GO:0003674, GO:0005623, GO:0005856, GO:0005737, GO:0005829	16.9191	100	78.15	3575.47	0.139164	12.5936	6.50413	588.587	65041.3	5.88587e+06	3575.47	323561	Acetylation of K(K81); Deamidation of N(N45, N80, N101)	Acetylation of K(1); Deamidation of N(3)	Acetylation of K (K13-{K13 K26})	Acetylation of K (1)	Single Protein		P60660	17	22	16	12	22	17	106	129	98.6486	Confident
H	P06753	Tropomyosin alpha-3 chain (TPM3_HUMAN)	TPM3	1	GO:0008150, GO:0007010, GO:0005198, GO:0043226, GO:0005576, GO:0005575, GO:0005622, GO:0003674, GO:0005623, GO:0005856, GO:0005737, GO:0005829, GO:0008092	32.9298	100	38.25	589.588	0.0229479	1.00395	1.07252	46.9217	10725.2	469217	589.588	25794	Acetylation of K(K113); Deamidation of Q(Q112)	Acetylation of K(1); Deamidation of Q(1)			Single Protein		P06753	16	19	7	6	7	6	36	55	98.6486	Confident
H	P35268	60S ribosomal protein L22 (RL22_HUMAN)	RPL22	1	GO:0009056, GO:0005198, GO:0048856, GO:0043167, GO:0042254, GO:0009058, GO:0005576, GO:0043226, GO:0005575, GO:0003674, GO:0005623, GO:0003723, GO:0005829, GO:0034641, GO:0008150, GO:0044403, GO:0005840, GO:0006810, GO:0002376, GO:0005622, GO:0006412, GO:0005634, GO:0006605, GO:0003735, GO:0005737, GO:0034655, GO:0030154	14.7778	100	30.47	301.084	0.0117188	0.193777	0.547701	9.05657	5477.01	90565.7	301.084	4978.61					Single Protein		P35268	2	2	2	2	2	2	2	2	98.6486	Doubtful
H	P83731	60S ribosomal protein L24 (RL24_HUMAN)	RPL24	3	GO:0009056, GO:0040011, GO:0022607, GO:0048856, GO:0005198, GO:0042254, GO:0009058, GO:0005576, GO:0043226, GO:0005575, GO:0003674, GO:0000278, GO:0005623, GO:0003723, GO:0140014, GO:0005829, GO:0034641, GO:0008150, GO:0065003, GO:0000902, GO:0022618, GO:0044403, GO:0005840, GO:0006810, GO:0007049, GO:0005622, GO:0006412, GO:0006605, GO:0003735, GO:0005737, GO:0030154, GO:0034655	17.7679	100	21.66	668.224	0.0260085	0.245197	1.21556	11.4598	12155.6	114598	668.224	6299.73					Single Protein		P83731	4	4	4	4	4	4	6	6	98.6486	Confident
H	P40429	60S ribosomal protein L13a (RL13A_HUMAN)	RPL13A	19		23.5624	100	14.78	274.222	0.0106732	0.148154	0.498837	6.92428	4988.37	69242.8	274.222	3806.44					Related Proteins	Q6NVV1	P40429, Q6NVV1	3	3	3	3	3	3	4	5	94.0909	Doubtful
H	P46777	60S ribosomal protein L5 (RL5_HUMAN)	RPL5	1	GO:0009056, GO:0022607, GO:0005198, GO:0006464, GO:0042254, GO:0009058, GO:0005730, GO:0043226, GO:0005576, GO:0005575, GO:0003674, GO:0005623, GO:0003723, GO:0003729, GO:0005829, GO:0034641, GO:0019843, GO:0008150, GO:0065003, GO:0022618, GO:0043234, GO:0044403, GO:0005840, GO:0006810, GO:0005622, GO:0006412, GO:0005634, GO:0006605, GO:0003735, GO:0005737, GO:0034655, GO:0030234, GO:0019899	34.3407	88.22	13.47	310.533	0.0120865	0.126482	0.564889	5.91139	5648.89	59113.9	310.533	3249.63					Single Protein		P46777	3	6	6	3	6	3	5	9	98.6486	Confident
H	P46776	60S ribosomal protein L27a (RL27A_HUMAN)	RPL27A	11	GO:0008150, GO:0009056, GO:0005198, GO:0042254, GO:0005783, GO:0009058, GO:0044403, GO:0005840, GO:0043226, GO:0005575, GO:0006810, GO:0005622, GO:0003674, GO:0006412, GO:0005623, GO:0006605, GO:0003723, GO:0003735, GO:0005737, GO:0034655, GO:0005829, GO:0034641	16.551	100	32.43	448.462	0.017455	0.321941	0.815795	15.0466	8157.95	150466	448.462	8271.48					Single Protein		P46776	4	4	4	4	4	4	4	6	98.6486	Confident
H	P46778	60S ribosomal protein L21 (RL21_HUMAN)	RPL21	13	GO:0008150, GO:0009056, GO:0005198, GO:0042254, GO:0009058, GO:0044403, GO:0005840, GO:0043226, GO:0005575, GO:0006810, GO:0005622, GO:0003674, GO:0006412, GO:0005623, GO:0006605, GO:0003723, GO:0003735, GO:0005737, GO:0034655, GO:0005829, GO:0034641	18.5531	100	27.5	347.92	0.0135417	0.199354	0.632899	9.31724	6328.99	93172.4	347.92	5121.91					Single Protein		P46778	3	3	3	3	3	3	4	4	94.0639	Doubtful
H	P68133	Actin, alpha skeletal muscle (ACTS_HUMAN)	ACTA1	1	GO:0008150, GO:0007010, GO:0022607, GO:0048856, GO:0005198, GO:0043167, GO:0048646, GO:0005576, GO:0043226, GO:0005575, GO:0040007, GO:0005622, GO:0003674, GO:0005623, GO:0005615, GO:0005856, GO:0005737, GO:0030154, GO:0005829, GO:0008092	42.0239	84.35	55.44	870.849	0.033895	67.8395	1.58416	3170.63	15841.6	3.17063e+07	870.849	1.74297e+06	Acetylation of K(K52, K86, K293, K317); Deamidation of N(N80, N94, N254); Deamidation of Q(Q43, Q51, Q248, Q316); Oxidation of M(M46, M49, M192, M229, M301, M315, M327)	Acetylation of K(4); Deamidation of N(3); Deamidation of Q(4); Oxidation of M(7)			Single Protein		P68133	68	77	2	1	2	1	476	625	98.6486	Confident
H	P61254	60S ribosomal protein L26 (RL26_HUMAN)	RPL26	17		17.2475	100	17.24	369.146	0.0143678	0.251875	0.671511	11.7719	6715.11	117719	369.146	6471.31	Deamidation of N(N4)	Deamidation of N(1)			Related Proteins	Q9UNX3	P61254, Q9UNX3	4	5	5	4	5	4	4	5	94.4186	Confident
H	P02768	Serum albumin (ALBU_HUMAN)	ALB	4	GO:0008150, GO:0043167, GO:0006464, GO:0008289, GO:0005794, GO:0005783, GO:0043234, GO:0005576, GO:0043226, GO:0044403, GO:0005575, GO:0006810, GO:0005622, GO:0003674, GO:0006950, GO:0005623, GO:0005634, GO:0003677, GO:0005615, GO:0016192, GO:0008219, GO:0005737, GO:0042592, GO:0031410	69.3215	100	80.3	526.835	0.0205054	4.74164	0.958363	221.611	9583.63	2.21611e+06	526.835	121825	Acetylation of K(K426, K438); Deamidation of N(N319); Deamidation of Q(Q194, Q441); Oxidation of M(M353, M470)	Acetylation of K(2); Deamidation of N(1); Deamidation of Q(2); Oxidation of M(2)	Deamidation of N (N410-{Q409 N410}, N415-{Q414 N415 Q421 Q428 N429}, N482-{N482 Q483}), Deamidation of Q (Q292-{N291 Q292})	Deamidation of N (3), Deamidation of Q (1)	Single Protein		P02768	63	74	74	63	74	63	181	222	98.6486	Confident
H	P78371	T-complex protein 1 subunit beta (TCPB_HUMAN)	CCT2	12	GO:0006461, GO:0022607, GO:0043167, GO:0009058, GO:0043226, GO:0005576, GO:0005575, GO:0005773, GO:0003674, GO:0005623, GO:0016192, GO:0005829, GO:0031410, GO:0034641, GO:0008150, GO:0065003, GO:0051082, GO:0043234, GO:0006259, GO:0006457, GO:0006810, GO:0002376, GO:0005622, GO:0000003, GO:0005764, GO:0005856, GO:0051276, GO:0005737, GO:0042592, GO:0019899	57.4521	94.58	4.11	48.0234	0.00186916	0.0366329	0.0873592	1.71212	873.592	17121.2	48.0234	941.193					Single Protein		P78371	1	3	3	1	3	1	1	3	98.6486	Doubtful
H	P02787	Serotransferrin (TRFE_HUMAN)	TF	3	GO:0061024, GO:0008150, GO:0055085, GO:0022857, GO:0006464, GO:0043167, GO:0005783, GO:0043226, GO:0005576, GO:0005575, GO:0006810, GO:0005886, GO:0005622, GO:0003674, GO:0005623, GO:0005615, GO:0005768, GO:0016192, GO:0005737, GO:0042592, GO:0031410	77.0136	88.11	10.46	88.4269	0.00344173	0.188502	0.160857	8.81006	1608.57	88100.6	88.4269	4843.1					Single Protein		P02787	6	7	7	6	7	6	5	8	98.6486	Confident
H	P0CF74	Immunoglobulin lambda constant 6 (IGLC6_HUMAN)	IGLC6	22		11.2695	100	33.02	188.52	0.00733753	0.995262	0.342935	46.5157	3429.35	465157	188.52	25570.8			Deamidation of N (N64-{Q61 N63 N64 Q78})	Deamidation of N (1)	Related and Unrelated Proteins	B9A064, P0CG04, P0DOX8, P0DOY2, P0DOY3	B9A064, P0CF74, P0CG04, P0DOX8, P0DOY2, P0DOY3	3	3	0	0	3	3	3	4	98.6486	Confident
H	P04075	Fructose-bisphosphate aldolase A (ALDOA_HUMAN)	ALDOA	16	GO:0007010, GO:0009056, GO:0006461, GO:0022607, GO:0048856, GO:0016829, GO:0009058, GO:0005576, GO:0043226, GO:0005575, GO:0003674, GO:0044281, GO:0005623, GO:0003723, GO:0016192, GO:0051186, GO:0031410, GO:0005829, GO:0034641, GO:0008150, GO:0006091, GO:0065003, GO:0000902, GO:0006810, GO:0002376, GO:0005622, GO:0005975, GO:0005634, GO:0005615, GO:0005856, GO:0005737, GO:0042592, GO:0008092	39.3953	91.76	5.49	70.5839	0.00274725	0.0608184	0.128399	2.84248	1283.99	28424.8	70.5839	1562.58					Single Protein		P04075	1	2	2	1	2	1	1	2	98.6486	Doubtful
H	P68363	Tubulin alpha-1B chain (TBA1B_HUMAN)	TUBA1B	12		50.1196	73.84	25.28	377.326	0.0146862	0.678804	0.686391	31.7254	6863.91	317254	377.326	17440.2					Related Proteins	Q71U36, Q9BQE3	P68363, Q71U36, Q9BQE3	9	13	0	0	0	0	30	38	98.6486	Confident
H	P63261	Actin, cytoplasmic 2 (ACTG_HUMAN)	ACTG1	17	GO:0007010, GO:0034330, GO:0022607, GO:0043167, GO:0005198, GO:0048856, GO:0007155, GO:0043226, GO:0005576, GO:0005575, GO:0003674, GO:0005623, GO:0016192, GO:0005829, GO:0008150, GO:0061024, GO:0007165, GO:0048646, GO:0043234, GO:0006810, GO:0002376, GO:0005622, GO:0006950, GO:0005886, GO:0005634, GO:0005615, GO:0005856, GO:0005737, GO:0042592, GO:0030154, GO:0019899	41.7658	84.27	88	3056.65	0.118971	6467.61	5.56035	302278	55603.5	3.02278e+09	3056.65	1.66169e+08	Acetylation of K(K18, K50, K84, K113, K291, K315); Acetylation of protein N-term(E2); Deamidation of N(N12, N92, N111, N252, N280, N296); Deamidation of Q(Q41, Q49, Q225, Q246, Q263, Q314); Oxidation of M(M16, M44, M47, M82, M153, M190, M227, M283, M305, M313, M325)	Acetylation of K(6); Acetylation of protein N-term(1); Deamidation of N(6); Deamidation of Q(6); Oxidation of M(11)			Single Protein		P63261	141	156	8	7	8	7	1043	1279	98.6486	Confident
H	Q92598	Heat shock protein 105 kDa (HS105_HUMAN)	HSPH1	13	GO:0043167, GO:0006464, GO:0007155, GO:0009058, GO:0043226, GO:0005576, GO:0005575, GO:0003674, GO:0005654, GO:0005623, GO:0016192, GO:0008219, GO:0031410, GO:0005829, GO:0034641, GO:0008150, GO:0007165, GO:0006457, GO:0006810, GO:0005622, GO:0002376, GO:0006950, GO:0005634, GO:0005856, GO:0005737, GO:0008092, GO:0030234	96.8037	88.58	7.58	100.404	0.0039079	0.0898913	0.182644	4.20126	1826.44	42012.6	100.404	2309.53					Single Protein		Q92598	4	7	7	4	7	4	5	8	98.6486	Confident
H	P60842	Eukaryotic initiation factor 4A-I (IF4A1_HUMAN)	EIF4A1	17		46.1246	91.38	13.05	82.7178	0.00321953	0.206793	0.150472	9.6649	1504.72	96649	82.7178	5313.03					Related Proteins	Q14240	P60842, Q14240	4	5	0	0	5	4	6	7	94.4186	Confident
H	P05388	60S acidic ribosomal protein P0 (RLA0_HUMAN)	RPLP0	12		34.2518	75.08	23.66	246.49	0.00959384	0.417474	0.448389	19.5116	4483.89	195116	246.49	10726					Related Proteins	Q8NHW5	P05388, Q8NHW5	5	5	5	5	5	5	5	9	98.6486	Confident
H	P07737	Profilin-1 (PROF1_HUMAN)	PFN1	17	GO:0009790, GO:0007010, GO:0040011, GO:0006461, GO:0022607, GO:0043167, GO:0048856, GO:0008289, GO:0009058, GO:0043226, GO:0005576, GO:0005575, GO:0003674, GO:0005623, GO:0003723, GO:0005829, GO:0034641, GO:0008150, GO:0065003, GO:0007165, GO:0007267, GO:0048646, GO:0005622, GO:0048870, GO:0005634, GO:0005615, GO:0005856, GO:0005737, GO:0008092, GO:0030234, GO:0019899	15.0446	100	50.71	578.082	0.0225	1.37137	1.05159	64.0941	10515.9	640941	578.082	35234.1	Deamidation of N(N62)	Deamidation of N(1)			Single Protein		P07737	6	6	6	6	6	6	8	10	98.6486	Confident
H	P01857	Immunoglobulin heavy constant gamma 1 (IGHG1_HUMAN)	IGHG1	14		36.0832	80.91	4.24	96.2267	0.00374532	0.0771051	0.175046	3.60367	1750.46	36036.7	96.2267	1981.02					Related Proteins	P01859, P01861, P0DOX5	P01857, P01859, P01861, P0DOX5	1	1	0	0	0	0	2	2	98.6486	Doubtful
H	P00558	Phosphoglycerate kinase 1 (PGK1_HUMAN)	PGK1	X		44.5861	100	3.6	30.8064	0.00119904	0.0452755	0.0560397	2.11605	560.397	21160.5	30.8064	1163.24					Related Proteins	P07205	P00558, P07205	1	2	0	0	2	1	1	2	98.6486	Doubtful
H	P61247	40S ribosomal protein S3a (RS3A_HUMAN)	RPS3A	4	GO:0009056, GO:0005198, GO:0042254, GO:0009058, GO:0005730, GO:0043226, GO:0005576, GO:0005575, GO:0003674, GO:0005654, GO:0005623, GO:0003723, GO:0008219, GO:0003729, GO:0005829, GO:0034641, GO:0008150, GO:0005783, GO:0005840, GO:0044403, GO:0006810, GO:0005622, GO:0006412, GO:0006605, GO:0005634, GO:0003735, GO:0005737, GO:0034655, GO:0030154	29.9257	100	19.7	235.19	0.00915404	0.193777	0.427834	9.05657	4278.34	90565.7	235.19	4978.61					Single Protein		P61247	4	6	6	4	6	4	5	8	98.6486	Confident
H	P04264	Keratin, type II cytoskeletal 1 (K2C1_HUMAN)	KRT1	12	GO:0005198, GO:0006464, GO:0048856, GO:0043226, GO:0005576, GO:0005575, GO:0003674, GO:0005623, GO:0016192, GO:0008219, GO:0031410, GO:0005829, GO:0008150, GO:0048646, GO:0006810, GO:0005622, GO:0002376, GO:0006950, GO:0005886, GO:0005634, GO:0005615, GO:0005856, GO:0005737, GO:0042592, GO:0030154	65.999	69.25	46.27	446.864	0.0173928	1.75039	0.812888	81.8081	8128.88	818081	446.864	44971.9	Deamidation of N(N258)	Deamidation of N(1)			Single Protein		P04264	29	32	27	26	28	26	65	87	98.6486	Confident
H	P26038	Moesin (MOES_HUMAN)	MSN	X	GO:0008283, GO:0007010, GO:0006461, GO:0009056, GO:0040011, GO:0022607, GO:0005198, GO:0048856, GO:0007155, GO:0005576, GO:0043226, GO:0005575, GO:0003674, GO:0005623, GO:0016192, GO:0003723, GO:0005829, GO:0008150, GO:0065003, GO:0000902, GO:0006810, GO:0005622, GO:0005886, GO:0002376, GO:0048870, GO:0005634, GO:0005615, GO:0005856, GO:0005737, GO:0030154, GO:0008092, GO:0019899	67.7778	94.63	11.96	107.444	0.00418193	0.119488	0.195451	5.58455	1954.51	55845.5	107.444	3069.96					Single Protein		P26038	5	8	8	5	8	5	5	8	94.4186	Confident
H	Q562R1	Beta-actin-like protein 2 (ACTBL_HUMAN)	ACTBL2	5	GO:0008150, GO:0005623, GO:0005615, GO:0005856, GO:0005737, GO:0043167, GO:0043226, GO:0005576, GO:0005575, GO:0005622, GO:0003674	41.976	84.31	47.87	1329.74	0.051756	5.15848	2.41893	241.093	24189.3	2.41093e+06	1329.74	132534	Acetylation of K(K51, K69, K292); Deamidation of N(N200, N253, N297); Deamidation of Q(Q42, Q50, Q247); Oxidation of M(M48, M154, M191, M306)	Acetylation of K(3); Deamidation of N(3); Deamidation of Q(3); Oxidation of M(4)			Single Protein		Q562R1	30	37	9	6	9	6	233	290	98.6486	Confident
H	P23396	40S ribosomal protein S3 (RS3_HUMAN)	RPS3	11	GO:0007010, GO:0022607, GO:0005198, GO:0007059, GO:0042254, GO:0043226, GO:0005623, GO:0003723, GO:0008219, GO:0003729, GO:0005829, GO:0019843, GO:0008150, GO:0065003, GO:0043234, GO:0005840, GO:0044403, GO:0006259, GO:0006810, GO:0002376, GO:0005886, GO:0006412, GO:0005634, GO:0006605, GO:0003735, GO:0034655, GO:0008283, GO:0009056, GO:0006461, GO:0016829, GO:0006464, GO:0007155, GO:0009058, GO:…	26.6714	100	27.16	294.283	0.011454	0.365008	0.535329	17.0594	5353.29	170594	294.283	9377.97					Single Protein		P23396	5	5	5	5	5	5	6	8	98.6486	Confident
H	P62891	60S ribosomal protein L39 (RL39_HUMAN)	RPL39	X		6.40265	100	19.61	503.775	0.0196078	0.136464	0.916415	6.37792	9164.15	63779.2	503.775	3506.1					Related Proteins	Q59GN2	P62891, Q59GN2	1	1	1	1	1	1	1	1	98.6486	Doubtful
H	P62917	60S ribosomal protein L8 (RL8_HUMAN)	RPL8	8	GO:0008150, GO:0009056, GO:0005198, GO:0042254, GO:0009058, GO:0044403, GO:0005840, GO:0043226, GO:0006810, GO:0005575, GO:0003674, GO:0005622, GO:0006412, GO:0006605, GO:0005623, GO:0003723, GO:0003735, GO:0005737, GO:0034655, GO:0005829, GO:0034641, GO:0019843	28.0073	88.33	10.89	383.222	0.0149157	0.142069	0.697117	6.6399	6971.17	66399	383.222	3650.11					Single Protein		P62917	3	3	3	3	3	3	7	8	98.6486	Confident
H	P47755	F-actin-capping protein subunit alpha-2 (CAZA2_HUMAN)	CAPZA2	7	GO:0008150, GO:0007010, GO:0065003, GO:0006461, GO:0022607, GO:0043234, GO:0005576, GO:0043226, GO:0005575, GO:0005622, GO:0006950, GO:0003674, GO:0002376, GO:0005623, GO:0005856, GO:0005737, GO:0005829, GO:0008092	32.9286	100	14.69	314.419	0.0122378	0.22528	0.571958	10.5289	5719.58	105289	314.419	5788.01			Acetylation of K (K13-{K13})	Acetylation of K (1)	Single Protein		P47755	3	4	2	2	2	2	6	8	98.6486	Confident
H	P47756	F-actin-capping protein subunit beta (CAPZB_HUMAN)	CAPZB	1	GO:0008150, GO:0065003, GO:0007010, GO:0006461, GO:0000902, GO:0022607, GO:0048856, GO:0043234, GO:0005576, GO:0043226, GO:0005575, GO:0003674, GO:0005622, GO:0006950, GO:0005623, GO:0005856, GO:0005737, GO:0005829, GO:0008092	31.3308	100	27.8	605.985	0.023586	0.376857	1.10234	17.6132	11023.4	176132	605.985	9682.41	Acetylation of protein N-term(S2)	Acetylation of protein N-term(1)			Single Protein		P47756	5	9	9	5	9	5	11	16	98.6486	Confident
H	P62937	Peptidyl-prolyl cis-trans isomerase A (PPIA_HUMAN)	PPIA	7	GO:0040011, GO:0022607, GO:0006464, GO:0048856, GO:0009058, GO:0005576, GO:0043226, GO:0005575, GO:0003674, GO:0005623, GO:0003723, GO:0016192, GO:0031410, GO:0005829, GO:0034641, GO:0016853, GO:0008150, GO:0061024, GO:0051082, GO:0044403, GO:0006457, GO:0006259, GO:0006810, GO:0002376, GO:0005622, GO:0048870, GO:0005634, GO:0005615, GO:0005737, GO:0030154	18.0009	100	66.67	805.07	0.0313348	1.6827	1.4645	78.6444	14645	786444	805.07	43232.7	Acetylation of protein N-term(V2); Deamidation of N(N108)	Acetylation of protein N-term(1); Deamidation of N(1)			Single Protein		P62937	9	11	11	9	11	9	17	27	98.6486	Confident
H	P60709	Actin, cytoplasmic 1 (ACTB_HUMAN)	ACTB	7	GO:0007010, GO:0034330, GO:0022607, GO:0005198, GO:0043167, GO:0006464, GO:0048856, GO:0007155, GO:0005694, GO:0005576, GO:0043226, GO:0005575, GO:0003674, GO:0005654, GO:0005623, GO:0016192, GO:0005829, GO:0008150, GO:0061024, GO:0007165, GO:0000228, GO:0043234, GO:0008134, GO:0006810, GO:0002376, GO:0005622, GO:0005886, GO:0006950, GO:0003677, GO:0005634, GO:0005615, GO:0005856, GO:0005737, GO:…	41.7097	84.27	88	3278.95	0.127623	5710.59	5.96472	266897	59647.2	2.66897e+09	3278.95	1.46719e+08	Acetylation of K(K50, K84, K113, K291, K315); Deamidation of N(N12, N92, N111, N252, N280, N296); Deamidation of Q(Q41, Q49, Q225, Q246, Q263, Q314); Oxidation of M(M16, M44, M47, M82, M153, M190, M227, M283, M305, M313, M325)	Acetylation of K(5); Deamidation of N(6); Deamidation of Q(6); Oxidation of M(11)	Acetylation of K (K18-{K18})	Acetylation of K (1)	Single Protein		P60709	139	153	5	5	5	5	1031	1267	98.6486	Confident
H	P50914	60S ribosomal protein L14 (RL14_HUMAN)	RPL14	3	GO:0008150, GO:0009056, GO:0005198, GO:0042254, GO:0009058, GO:0005576, GO:0005840, GO:0043226, GO:0044403, GO:0005575, GO:0006810, GO:0005622, GO:0003674, GO:0006412, GO:0005623, GO:0006605, GO:0003723, GO:0003735, GO:0005737, GO:0034655, GO:0005829, GO:0034641	23.417	100	21.86	248.959	0.00968992	0.19793	0.452879	9.25068	4528.79	92506.8	248.959	5085.32					Single Protein		P50914	4	5	5	4	5	4	5	8	98.6486	Confident
H	Q14152	Eukaryotic translation initiation factor 3 subunit A (EIF3A_HUMAN)	EIF3A	10	GO:0022607, GO:0005198, GO:0006464, GO:0009058, GO:0005730, GO:0043226, GO:0005575, GO:0003674, GO:0005623, GO:0003723, GO:0005829, GO:0003729, GO:0034641, GO:0008150, GO:0065003, GO:0007165, GO:0022618, GO:0008135, GO:0043234, GO:0044403, GO:0005622, GO:0006412, GO:0005634, GO:0005856, GO:0005737, GO:0019899	166.468	97.47	2.46	19.0739	0.00074239	0.0156265	0.0346972	0.730336	346.972	7303.36	19.0739	401.483					Single Protein		Q14152	2	2	2	2	2	2	1	2	98.6486	Doubtful
H	P62081	40S ribosomal protein S7 (RS7_HUMAN)	RPS7	2	GO:0009790, GO:0009056, GO:0005198, GO:0048856, GO:0006464, GO:0042254, GO:0009058, GO:0043226, GO:0005576, GO:0005730, GO:0005575, GO:0003674, GO:0005654, GO:0005623, GO:0003723, GO:0008219, GO:0003729, GO:0005829, GO:0034641, GO:0008150, GO:0007165, GO:0048646, GO:0043234, GO:0005840, GO:0044403, GO:0006810, GO:0005622, GO:0006412, GO:0005634, GO:0006605, GO:0005856, GO:0003735, GO:0005815, GO:…	22.1133	84.54	19.59	640.106	0.0249141	0.218188	1.16441	10.1975	11644.1	101975	640.106	5605.8					Single Protein		P62081	3	3	3	3	3	3	7	7	98.6486	Confident
H	P0DPH7	Tubulin alpha-3C chain (TBA3C_HUMAN)	TUBA3C	13		49.9276	73.78	19.78	163.456	0.00636199	0.333521	0.297341	15.5878	2973.41	155878	163.456	8569.01					Related Proteins	P0DPH8, P68363, P68366, Q6PEY2, Q71U36	P0DPH7, P0DPH8, P68363, P68366, Q6PEY2, Q71U36	5	5	0	0	0	0	16	19	98.6486	Confident
H	P30050	60S ribosomal protein L12 (RL12_HUMAN)	RPL12	9	GO:0009056, GO:0022607, GO:0005198, GO:0042254, GO:0009058, GO:0005576, GO:0005730, GO:0043226, GO:0005575, GO:0003674, GO:0005623, GO:0003723, GO:0005829, GO:0034641, GO:0019843, GO:0008150, GO:0065003, GO:0022618, GO:0044403, GO:0005840, GO:0006810, GO:0005622, GO:0006412, GO:0006605, GO:0005634, GO:0003735, GO:0005737, GO:0034655	17.8075	100	24.24	285.473	0.0111111	0.304321	0.519302	14.2231	5193.02	142231	285.473	7818.79					Single Protein		P30050	3	3	3	3	3	3	3	8	98.6486	Confident
H	P08133	Annexin A6 (ANXA6_HUMAN)	ANXA6	5	GO:0008150, GO:0055085, GO:0065003, GO:0022857, GO:0007165, GO:0006461, GO:0022607, GO:0043167, GO:0008289, GO:0043226, GO:0005576, GO:0006810, GO:0005575, GO:0005773, GO:0003674, GO:0005622, GO:0005764, GO:0005623, GO:0005768, GO:0008219, GO:0005737, GO:0042592, GO:0005739, GO:0031410	75.8256	95.39	19.17	108.434	0.00422044	0.227125	0.197251	10.6152	1972.51	106152	108.434	5835.42					Single Protein		P08133	8	8	8	8	8	8	8	12	98.6486	Confident
H	O00151	PDZ and LIM domain protein 1 (PDLI1_HUMAN)	PDLIM1	10	GO:0008150, GO:0043167, GO:0000988, GO:0007155, GO:0009058, GO:0043234, GO:0043226, GO:0005575, GO:0003674, GO:0006950, GO:0005622, GO:0005623, GO:0005856, GO:0005737, GO:0034641	36.049	90.58	4.56	86.2165	0.0033557	0.070069	0.156836	3.27482	1568.36	32748.2	86.2165	1800.25					Single Protein		O00151	1	1	1	1	1	1	1	1	98.6486	Doubtful
H	P28799	Granulins (GRN_HUMAN)	GRN	17	GO:0008150, GO:0007165, GO:0005783, GO:0043226, GO:0005576, GO:0005773, GO:0005575, GO:0006810, GO:0005622, GO:0003674, GO:0002376, GO:0005764, GO:0005623, GO:0005615, GO:0003723, GO:0005768, GO:0016192, GO:0005737, GO:0031410	63.4998	52.78	2.7	75.1244	0.00292398	0.0481131	0.136658	2.24867	1366.58	22486.7	75.1244	1236.15					Single Protein		P28799	1	1	1	1	1	1	1	1	98.6486	Doubtful
H	P62241	40S ribosomal protein S8 (RS8_HUMAN)	RPS8	1	GO:0009056, GO:0005198, GO:0042254, GO:0009058, GO:0005576, GO:0043226, GO:0005575, GO:0003674, GO:0005654, GO:0005623, GO:0003723, GO:0005829, GO:0034641, GO:0008150, GO:0005783, GO:0044403, GO:0005840, GO:0006810, GO:0005622, GO:0006412, GO:0005634, GO:0006605, GO:0003735, GO:0005737, GO:0034655	24.1902	100	34.62	734.955	0.0286058	0.311134	1.33695	14.5415	13369.5	145415	734.955	7993.82	Deamidation of N(N84)	Deamidation of N(1)			Single Protein		P62241	6	7	7	6	7	6	10	13	98.6486	Confident
H	P67936	Tropomyosin alpha-4 chain (TPM4_HUMAN)	TPM4	19	GO:0008150, GO:0007010, GO:0043167, GO:0005198, GO:0043234, GO:0043226, GO:0005576, GO:0005575, GO:0003674, GO:0005622, GO:0005623, GO:0005856, GO:0005737, GO:0030154, GO:0005829, GO:0008092	28.5045	100	68.95	674.692	0.0262602	2.33217	1.22733	108.999	12273.3	1.08999e+06	674.692	59919.4	Acetylation of K(K76); Deamidation of Q(Q75)	Acetylation of K(1); Deamidation of Q(1)	Acetylation of K (K11-{K11})	Acetylation of K (1)	Single Protein		P67936	23	31	15	10	19	13	51	80	98.6486	Confident
H	P62263	40S ribosomal protein S14 (RS14_HUMAN)	RPS14	5	GO:0009056, GO:0022607, GO:0005198, GO:0048856, GO:0042254, GO:0009058, GO:0005576, GO:0005730, GO:0043226, GO:0005575, GO:0003674, GO:0005654, GO:0005623, GO:0003723, GO:0003729, GO:0005829, GO:0034641, GO:0019843, GO:0008150, GO:0065003, GO:0022618, GO:0044403, GO:0005840, GO:0006810, GO:0005622, GO:0002376, GO:0006412, GO:0005634, GO:0006605, GO:0003735, GO:0005737, GO:0042592, GO:0005739, GO:…	16.2625	73.51	23.84	347.196	0.0135135	0.178769	0.631583	8.35514	6315.83	83551.4	347.196	4593.02					Single Protein		P62263	2	4	4	2	4	2	2	4	98.6486	Confident
H	P08758	Annexin A5 (ANXA5_HUMAN)	ANXA5	4	GO:0008150, GO:0007165, GO:0043167, GO:0008289, GO:0005576, GO:0043226, GO:0005575, GO:0006810, GO:0005622, GO:0003674, GO:0005886, GO:0006950, GO:0005623, GO:0005615, GO:0016192, GO:0008219, GO:0005737, GO:0005829, GO:0030234	35.9144	100	11.56	187.341	0.00729167	0.183507	0.340792	8.57658	3407.92	85765.8	187.341	4714.75					Single Protein		P08758	3	4	4	3	4	3	4	5	94.0367	Doubtful
H	P29692	Elongation factor 1-delta (EF1D_HUMAN)	EEF1D	CHR_HSCHR8_3_CTG7	GO:0008150, GO:0007165, GO:0008135, GO:0005783, GO:0043234, GO:0009058, GO:0005730, GO:0043226, GO:0004871, GO:0005575, GO:0003674, GO:0005622, GO:0006412, GO:0005623, GO:0005634, GO:0003677, GO:0003723, GO:0005737, GO:0005829, GO:0034641	31.1028	100	17.08	307.823	0.011981	0.403004	0.559959	18.8352	5599.59	188352	307.823	10354.2	Deamidation of Q(Q222)	Deamidation of Q(1)			Single Protein		P29692	5	7	7	5	7	5	8	10	95	Confident
H	P39023	60S ribosomal protein L3 (RL3_HUMAN)	RPL3	22	GO:0009056, GO:0005198, GO:0042254, GO:0009058, GO:0005730, GO:0043226, GO:0005576, GO:0005575, GO:0003674, GO:0005623, GO:0003723, GO:0005829, GO:0034641, GO:0019843, GO:0008150, GO:0005840, GO:0044403, GO:0006810, GO:0005622, GO:0006412, GO:0005634, GO:0006605, GO:0003735, GO:0005737, GO:0034655	46.0798	100	13.65	116.881	0.00454921	0.114445	0.212617	5.34886	2126.17	53488.6	116.881	2940.39					Single Protein		P39023	4	8	8	4	8	4	3	11	98.6486	Confident
H	P07437	Tubulin beta chain (TBB5_HUMAN)	TUBB	CHR_HSCHR6_MHC_MANN_CTG1	GO:0007010, GO:0022607, GO:0043167, GO:0005198, GO:0005576, GO:0043226, GO:0005575, GO:0005773, GO:0003674, GO:0000278, GO:0051301, GO:0005623, GO:0016192, GO:0030705, GO:0003924, GO:0031410, GO:0008150, GO:0043234, GO:0006810, GO:0005622, GO:0002376, GO:0006950, GO:0007049, GO:0005764, GO:0005635, GO:0005634, GO:0005856, GO:0005737, GO:0019899	49.639	72.07	54.28	1370.74	0.0533516	2.47169	2.4935	115.52	24935	1.1552e+06	1370.74	63503.9	Deamidation of N(N165)	Deamidation of N(1)			Single Protein		P07437	20	22	4	4	4	4	72	77	98.6486	Confident
H	P61353	60S ribosomal protein L27 (RL27_HUMAN)	RPL27	17	GO:0008150, GO:0009056, GO:0005198, GO:0042254, GO:0009058, GO:0044403, GO:0005840, GO:0005576, GO:0043226, GO:0006810, GO:0005575, GO:0003674, GO:0005622, GO:0006412, GO:0006605, GO:0005623, GO:0005634, GO:0003723, GO:0003735, GO:0005737, GO:0034655, GO:0005829, GO:0034641	15.7877	100	13.97	818.635	0.0318627	0.218188	1.48917	10.1975	14891.7	101975	818.635	5605.8			Deamidation of N (N76-{N76 N78})	Deamidation of N (1)	Single Protein		P61353	3	4	4	3	4	3	6	7	98.6486	Confident
H	Q9Y490	Talin-1 (TLN1_HUMAN)	TLN1	9	GO:0007010, GO:0006461, GO:0034330, GO:0022607, GO:0043167, GO:0005198, GO:0008289, GO:0007155, GO:0043226, GO:0005576, GO:0005575, GO:0003674, GO:0005623, GO:0016192, GO:0005829, GO:0008150, GO:0065003, GO:0007165, GO:0044403, GO:0006810, GO:0006950, GO:0005886, GO:0005622, GO:0005856, GO:0005737, GO:0008092	269.599	81.5	1.38	18.0933	0.000704225	0.0178009	0.0329135	0.831964	329.135	8319.64	18.0933	457.35					Single Protein		Q9Y490	2	10	10	2	10	2	2	10	94.1176	Doubtful
H	P06576	ATP synthase subunit beta, mitochondrial (ATPB_HUMAN)	ATP5F1B		GO:0016887, GO:0040011, GO:0048856, GO:0043167, GO:0007155, GO:0009058, GO:0043226, GO:0005576, GO:0005575, GO:0003674, GO:0044281, GO:0005623, GO:0034641, GO:0008150, GO:0061024, GO:0006091, GO:0055085, GO:0022857, GO:0048646, GO:0043234, GO:0006810, GO:0005622, GO:0005886, GO:0007005, GO:0048870, GO:0005634, GO:0005737, GO:0042592, GO:0005739, GO:0006629, GO:0030154	56.5246	82.04	23.82	162.548	0.00632667	0.44544	0.29569	20.8186	2956.9	208186	162.548	11444.5					Single Protein		P06576	8	10	10	8	10	8	10	14	98.6486	Confident
H	P0DP23	Calmodulin-1 (CALM1_HUMAN)	CALM1	14		16.8268	75.17	41.61	1494.91	0.0581845	1.6827	2.71938	78.6444	27193.8	786444	1494.91	43232.7	Deamidation of N(N98)	Deamidation of N(1)	Acetylation of K (K14-{K14 K22 K31})	Acetylation of K (1)	Related Proteins	P0DP24, P0DP25	P0DP23, P0DP24, P0DP25	6	7	7	6	7	6	16	19	98.6486	Confident
H	P15880	40S ribosomal protein S2 (RS2_HUMAN)	RPS2	16	GO:0009056, GO:0006464, GO:0005198, GO:0042254, GO:0009058, GO:0005576, GO:0043226, GO:0005575, GO:0003674, GO:0005654, GO:0005623, GO:0003723, GO:0005829, GO:0003729, GO:0034641, GO:0008150, GO:0044403, GO:0005840, GO:0006810, GO:0005622, GO:0006412, GO:0005634, GO:0006605, GO:0003735, GO:0005737, GO:0034655, GO:0019899	31.3046	100	16.04	211.912	0.00824801	0.211528	0.385488	9.8862	3854.88	98862	211.912	5434.68					Single Protein		P15880	4	4	4	4	4	4	5	6	98.6486	Confident
H	P31939	Bifunctional purine biosynthesis protein PURH (PUR9_HUMAN)	ATIC	2	GO:0016810, GO:0008150, GO:0048856, GO:0009058, GO:0043226, GO:0005576, GO:0005575, GO:0003674, GO:0005622, GO:0044281, GO:0005623, GO:0005737, GO:0051186, GO:0005739, GO:0005829, GO:0034641	64.5753	100	12.5	90.4157	0.00351914	0.152228	0.164475	7.11471	1644.75	71147.1	90.4157	3911.12					Single Protein		P31939	4	8	8	4	8	4	4	9	98.6486	Confident
H	P01834	Immunoglobulin kappa constant (IGKC_HUMAN)	IGKC	2		11.7578	100	30.84	720.351	0.0280374	0.467799	1.31039	21.8636	13103.9	218636	720.351	12018.9					Related Proteins	P0DOX7	P01834, P0DOX7	2	4	4	2	4	2	4	8	98.6486	Confident
H	O14950	Myosin regulatory light chain 12B (ML12B_HUMAN)	MYL12B	18		19.7665	82.56	66.28	1817.31	0.0707328	6.40568	3.30585	299.383	33058.5	2.99383e+06	1817.31	164578	Deamidation of N(N95, N105, N155)	Deamidation of N(3)	Deamidation of N (N44-{N44}), Deamidation of Q (Q30-{N21 Q28 Q30 Q32})	Deamidation of N (1), Deamidation of Q (1)	Related Proteins	P19105	O14950, P19105	20	24	0	0	24	20	74	83	98.6486	Confident
H	Q00610	Clathrin heavy chain 1 (CLH1_HUMAN)	CLTC	17	GO:0007010, GO:0006461, GO:0009056, GO:0022607, GO:0048856, GO:0005198, GO:0005794, GO:0009058, GO:0043226, GO:0005576, GO:0005773, GO:0005575, GO:0000278, GO:0003674, GO:0051301, GO:0005623, GO:0007009, GO:0003723, GO:0005768, GO:0016192, GO:0006914, GO:0140014, GO:0005829, GO:0031410, GO:0008150, GO:0061024, GO:0065003, GO:0007165, GO:0007267, GO:0043234, GO:0006810, GO:0002376, GO:0007049, GO:…	191.493	88.6	5.19	20.9746	0.00081637	0.0841459	0.0381548	3.93274	381.548	39327.4	20.9746	2161.92	Acetylation of K(K856); Deamidation of N(N853)	Acetylation of K(1); Deamidation of N(1)			Single Protein		Q00610	6	10	10	6	10	6	5	13	98.6486	Confident
H	P07814	Bifunctional glutamate/proline--tRNA ligase (SYEP_HUMAN)	EPRS	1	GO:0008150, GO:0065003, GO:0006461, GO:0022607, GO:0043167, GO:0006399, GO:0006520, GO:0043234, GO:0009058, GO:0005575, GO:0005622, GO:0006950, GO:0003674, GO:0002376, GO:0006412, GO:0044281, GO:0005623, GO:0003723, GO:0005737, GO:0005829, GO:0034641, GO:0016874, GO:0019899	170.483	91.27	4.96	31.2453	0.00121612	0.0478632	0.0568381	2.23699	568.381	22369.9	31.2453	1229.73			Deamidation of Q (Q810-{Q797 N803 Q810 N811 N815})	Deamidation of Q (1)	Single Protein		P07814	4	7	7	4	7	4	3	7	94.1748	Doubtful
H	Q14444	Caprin-1 (CAPR1_HUMAN)	CAPRIN1	11	GO:0008150, GO:0000902, GO:0048856, GO:0009058, GO:0043226, GO:0005575, GO:0005622, GO:0003674, GO:0005886, GO:0006412, GO:0005623, GO:0003723, GO:0005737, GO:0030154, GO:0005829, GO:0034641	78.318	45.56	4.8	212.116	0.00825593	0.126482	0.385859	5.91139	3858.59	59113.9	212.116	3249.63					Single Protein		Q14444	3	5	5	3	5	3	4	9	94.4186	Confident
H	P33241	Lymphocyte-specific protein 1 (LSP1_HUMAN)	LSP1	11	GO:0008150, GO:0007165, GO:0040011, GO:0043226, GO:0005576, GO:0005575, GO:0004871, GO:0006950, GO:0005886, GO:0003674, GO:0005622, GO:0005623, GO:0005856, GO:0008092	37.169	90.86	24.48	531.09	0.020671	0.389495	0.966103	18.2039	9661.03	182039	531.09	10007.1			Deamidation of N (N154-{Q152 N154 Q164 Q168})	Deamidation of N (1)	Single Protein		P33241	5	6	6	5	6	5	10	13	98.6486	Confident
H	P13639	Elongation factor 2 (EF2_HUMAN)	EEF2	19	GO:0008283, GO:0048856, GO:0006464, GO:0043167, GO:0009058, GO:0005576, GO:0043226, GO:0005575, GO:0003674, GO:0005623, GO:0003723, GO:0016192, GO:0003924, GO:0005829, GO:0031410, GO:0034641, GO:0019843, GO:0008150, GO:0008135, GO:0007568, GO:0005840, GO:0006810, GO:0006950, GO:0002376, GO:0005886, GO:0005622, GO:0006412, GO:0005634, GO:0005737, GO:0030154, GO:0008092, GO:0019899	95.2769	86.71	13.99	171.36	0.00666964	0.218188	0.31172	10.1975	3117.2	101975	171.36	5605.8	Oxidation of M(M383)	Oxidation of M(1)			Single Protein		P13639	9	14	14	9	14	9	10	19	98.6486	Confident
H	P62736	Actin, aortic smooth muscle (ACTA_HUMAN)	ACTA2	10		41.9818	84.35	52.79	736.953	0.0286836	56.1159	1.34059	2622.7	13405.9	2.6227e+07	736.953	1.44176e+06	Acetylation of K(K52, K317); Deamidation of N(N254); Deamidation of Q(Q43, Q51, Q248, Q316); Oxidation of M(M46, M49, M192, M229, M315, M327)	Acetylation of K(2); Deamidation of N(1); Deamidation of Q(4); Oxidation of M(6)	Deamidation of N (N298-{N298 N299})	Deamidation of N (1)	Related Proteins	P63267, P68032	P62736, P63267, P68032	65	74	0	0	3	3	455	599	98.6486	Confident
H	O75369	Filamin-B (FLNB_HUMAN)	FLNB	3	GO:0008150, GO:0007010, GO:0007165, GO:0000902, GO:0048856, GO:0043226, GO:0005576, GO:0005575, GO:0003674, GO:0005622, GO:0005886, GO:0005623, GO:0005634, GO:0003723, GO:0005856, GO:0005737, GO:0030154, GO:0005829, GO:0008092	277.99	79.94	1.77	9.87111	0.000384202	0.0387928	0.0179565	1.81306	179.565	18130.6	9.87111	996.685					Single Protein		O75369	4	8	7	3	7	3	2	8	94.4186	Doubtful
H	P11021	Endoplasmic reticulum chaperone BiP (BIP_HUMAN)	HSPA5	9	GO:0016887, GO:0009056, GO:0040011, GO:0048856, GO:0006464, GO:0043167, GO:0009058, GO:0043226, GO:0005576, GO:0005575, GO:0003674, GO:0005623, GO:0008219, GO:0031410, GO:0034641, GO:0008150, GO:0007165, GO:0005783, GO:0051082, GO:0043234, GO:0006457, GO:0006810, GO:0006950, GO:0005886, GO:0005622, GO:0048870, GO:0005634, GO:0005737, GO:0005739, GO:0030154, GO:0019899	72.2884	85.93	6.27	83.8131	0.00326216	0.0826367	0.152464	3.86221	1524.64	38622.1	83.8131	2123.15					Single Protein		P11021	3	4	4	3	4	3	3	4	98.6486	Confident
H	P00338	L-lactate dehydrogenase A chain (LDHA_HUMAN)	LDHA	11	GO:0008150, GO:0006091, GO:0009056, GO:0048856, GO:0005576, GO:0043226, GO:0005575, GO:0005622, GO:0003674, GO:0006950, GO:0044281, GO:0005623, GO:0005634, GO:0005975, GO:0008219, GO:0005737, GO:0016491, GO:0051186, GO:0005829, GO:0034641, GO:0019899	36.6654	89.46	12.95	147.062	0.00572391	0.188502	0.267519	8.81006	2675.19	88100.6	147.062	4843.1			Acetylation of K (K5-{K5 K14 K22})	Acetylation of K (1)	Single Protein		P00338	3	7	6	2	7	3	3	7	98.6486	Confident
H	P13645	Keratin, type I cytoskeletal 10 (K1C10_HUMAN)	KRT10	17	GO:0008150, GO:0048856, GO:0006464, GO:0005198, GO:0005576, GO:0043226, GO:0005575, GO:0003674, GO:0005886, GO:0005622, GO:0005623, GO:0005634, GO:0005615, GO:0005856, GO:0008219, GO:0005737, GO:0030154, GO:0005829	58.7917	71.92	41.95	523.709	0.0203837	2.16228	0.952676	101.059	9526.76	1.01059e+06	523.709	55554.4	Deamidation of N(N253); Oxidation of M(M271, M306, M321)	Deamidation of N(1); Oxidation of M(3)	Deamidation of Q (Q410-{Q403 Q406 Q408 Q410 Q417 Q419 Q420})	Deamidation of Q (1)	Single Protein		P13645	24	24	19	19	24	24	43	57	98.6486	Confident
H	Q02878	60S ribosomal protein L6 (RL6_HUMAN)	RPL6	12	GO:0009056, GO:0022607, GO:0005198, GO:0042254, GO:0009058, GO:0043226, GO:0005575, GO:0003674, GO:0005623, GO:0003723, GO:0005829, GO:0034641, GO:0008150, GO:0065003, GO:0022618, GO:0005840, GO:0044403, GO:0006810, GO:0005622, GO:0006412, GO:0006605, GO:0003677, GO:0005634, GO:0003735, GO:0005737, GO:0034655	32.7076	100	30.21	392.737	0.015286	0.26748	0.714426	12.5013	7144.26	125013	392.737	6872.24	Deamidation of N(N101, N279)	Deamidation of N(2)			Single Protein		Q02878	7	8	8	7	8	7	11	17	98.6486	Confident
H	P46940	Ras GTPase-activating-like protein IQGAP1 (IQGA1_HUMAN)	IQGAP1	15	GO:0040011, GO:0034330, GO:0022607, GO:0048856, GO:0006464, GO:0043167, GO:0007155, GO:0008289, GO:0005576, GO:0043226, GO:0005575, GO:0003674, GO:0005623, GO:0016192, GO:0031410, GO:0005829, GO:0008150, GO:0007165, GO:0000902, GO:0043234, GO:0006810, GO:0002376, GO:0040007, GO:0005886, GO:0005622, GO:0048870, GO:0005634, GO:0005856, GO:0005737, GO:0030154, GO:0030234, GO:0019899	189.134	89.86	9.72	69.4479	0.00270304	0.125646	0.126332	5.87234	1263.32	58723.4	69.4479	3228.17					Single Protein		P46940	11	18	18	11	18	11	14	25	98.6486	Confident
H	P19338	Nucleolin (NUCL_HUMAN)	NCL	2	GO:0008150, GO:0048856, GO:0048646, GO:0009058, GO:0005576, GO:0043226, GO:0005730, GO:0005575, GO:0005622, GO:0003674, GO:0005654, GO:0006412, GO:0005634, GO:0005623, GO:0003677, GO:0003723, GO:0005737, GO:0003729, GO:0034641, GO:0019899	76.5684	79.15	10.99	76.0777	0.00296108	0.0841459	0.138393	3.93274	1383.93	39327.4	76.0777	2161.92					Single Protein		P19338	4	5	5	4	5	4	3	5	98.6486	Confident
H	O43707	Alpha-actinin-4 (ACTN4_HUMAN)	ACTN4	CHR_HG26_PATCH	GO:0007010, GO:0040011, GO:0034330, GO:0022607, GO:0043167, GO:0048856, GO:0007155, GO:0009058, GO:0005576, GO:0043226, GO:0005575, GO:0003674, GO:0005654, GO:0005623, GO:0008219, GO:0016192, GO:0003723, GO:0030705, GO:0005829, GO:0031410, GO:0034641, GO:0008150, GO:0055085, GO:0007165, GO:0000902, GO:0000988, GO:0008134, GO:0043234, GO:0006810, GO:0005622, GO:0006950, GO:0048870, GO:0005634, GO:…	104.788	91.55	24.37	168.187	0.00654614	0.457007	0.305948	21.3592	3059.48	213592	168.187	11741.7					Single Protein		O43707	17	25	16	11	25	17	28	42	98.6486	Confident
H	P08670	Vimentin (VIME_HUMAN)	VIM	10	GO:0008150, GO:0007010, GO:0007165, GO:0005198, GO:0048856, GO:0043226, GO:0044403, GO:0005576, GO:0005575, GO:0005886, GO:0005622, GO:0003674, GO:0005777, GO:0005623, GO:0005856, GO:0003723, GO:0005737, GO:0030154, GO:0005829	53.6191	92.7	24.68	266.875	0.0103873	0.389495	0.485471	18.2039	4854.71	182039	266.875	10007.1					Single Protein		P08670	9	14	12	9	13	9	15	21	98.6486	Confident
H	P00738	Haptoglobin (HPT_HUMAN)	HP	16	GO:0008150, GO:0009056, GO:0043234, GO:0005576, GO:0043226, GO:0005575, GO:0006810, GO:0005622, GO:0002376, GO:0006950, GO:0003674, GO:0005623, GO:0005615, GO:0008219, GO:0016192, GO:0005737, GO:0031410	45.1766	79.8	7.88	224.677	0.00874486	0.178769	0.40871	8.35514	4087.1	83551.4	224.677	4593.02					Single Protein		P00738	3	3	3	3	3	3	4	5	93.722	Doubtful
H	P08238	Heat shock protein HSP 90-beta (HS90B_HUMAN)	HSP90AB1	6	GO:0009056, GO:0006461, GO:0022607, GO:0006464, GO:0043167, GO:0048856, GO:0009058, GO:0005576, GO:0043226, GO:0005575, GO:0005773, GO:0003674, GO:0005654, GO:0005623, GO:0006913, GO:0003723, GO:0016192, GO:0008219, GO:0005829, GO:0031410, GO:0034641, GO:0008150, GO:0065003, GO:0007165, GO:0022618, GO:0051082, GO:0043234, GO:0006259, GO:0006457, GO:0044403, GO:0006810, GO:0002376, GO:0006950, GO:…	83.2121	86.19	31.22	218.564	0.00850691	0.578023	0.397589	27.0151	3975.89	270151	218.564	14850.9	Deamidation of Q(Q461)	Deamidation of Q(1)			Single Protein		P08238	21	25	13	11	15	12	42	53	98.6486	Confident
H	P60174	Triosephosphate isomerase (TPIS_HUMAN)	TPI1	12	GO:0008150, GO:0006091, GO:0009056, GO:0048856, GO:0009058, GO:0043226, GO:0005576, GO:0005575, GO:0005622, GO:0003674, GO:0044281, GO:0005975, GO:0005623, GO:0005634, GO:0005615, GO:0005737, GO:0051186, GO:0005829, GO:0034641, GO:0019899, GO:0016853	30.7717	89.86	19.58	187.154	0.00728438	0.34596	0.340451	16.1692	3404.51	161692	187.154	8888.6	Deamidation of N(N109)	Deamidation of N(1)			Single Protein		P60174	4	4	4	4	4	4	4	4	94.4186	Confident
H	Q13813	Spectrin alpha chain, non-erythrocytic 1 (SPTN1_HUMAN)	SPTAN1	9	GO:0007010, GO:0040011, GO:0006461, GO:0022607, GO:0043167, GO:0005198, GO:0006464, GO:0048856, GO:0005576, GO:0043226, GO:0005575, GO:0003674, GO:0005623, GO:0016192, GO:0005829, GO:0031410, GO:0008150, GO:0065003, GO:0007165, GO:0000902, GO:0006810, GO:0005622, GO:0002376, GO:0005856, GO:0005737, GO:0030154, GO:0008092	284.364	97.65	9.99	23.74	0.000924004	0.104975	0.0431853	4.90625	431.853	49062.5	23.74	2697.08					Single Protein		Q13813	15	25	25	15	25	15	14	31	98.6486	Confident
H	P18621	60S ribosomal protein L17 (RL17_HUMAN)	RPL17	18	GO:0008150, GO:0009056, GO:0005198, GO:0042254, GO:0009058, GO:0044403, GO:0005840, GO:0043226, GO:0006810, GO:0005575, GO:0005622, GO:0003674, GO:0006412, GO:0006605, GO:0005634, GO:0005623, GO:0003723, GO:0003735, GO:0005737, GO:0034655, GO:0005829, GO:0034641	21.3833	100	11.41	349.083	0.013587	0.122018	0.635016	5.70279	6350.16	57027.9	349.083	3134.96					Single Protein		P18621	2	4	4	2	4	2	3	5	94.1441	Doubtful
H	O00299	Chloride intracellular channel protein 1 (CLIC1_HUMAN)	CLIC1	CHR_HSCHR6_MHC_DBB_CTG1	GO:0008150, GO:0055085, GO:0022857, GO:0007165, GO:0007155, GO:0005576, GO:0043226, GO:0006810, GO:0005575, GO:0003674, GO:0006950, GO:0007049, GO:0005886, GO:0005622, GO:0005635, GO:0005623, GO:0005634, GO:0005615, GO:0005737, GO:0005739, GO:0030154	26.9057	100	26.14	248.752	0.00968188	0.53174	0.452504	24.852	4525.04	248520	248.752	13661.8			Acetylation of K (K13-{K13})	Acetylation of K (1)	Single Protein		O00299	5	5	5	5	5	5	5	6	95.122	Confident
H	Q9UM54	Unconventional myosin-VI (MYO6_HUMAN)	MYO6	6	GO:0043167, GO:0005794, GO:0009058, GO:0005576, GO:0043226, GO:0005773, GO:0005575, GO:0003674, GO:0005654, GO:0005623, GO:0016192, GO:0005829, GO:0031410, GO:0034641, GO:0050877, GO:0008150, GO:0007165, GO:0043234, GO:0006810, GO:0005886, GO:0006950, GO:0005622, GO:0005764, GO:0005635, GO:0005634, GO:0005856, GO:0005737, GO:0008092	149.596	91.42	28.52	144.686	0.00563145	0.462177	0.263198	21.6008	2631.98	216008	144.686	11874.5	Deamidation of Q(Q145, Q982)	Deamidation of Q(2)	Deamidation of Q (Q896-{Q892 Q894 Q896})	Deamidation of Q (1)	Single Protein		Q9UM54	33	41	41	33	41	33	54	71	98.6486	Confident
H	P05386	60S acidic ribosomal protein P1 (RLA1_HUMAN)	RPLP1	15	GO:0008150, GO:0009056, GO:0005198, GO:0006464, GO:0042254, GO:0009058, GO:0005576, GO:0044403, GO:0005840, GO:0043226, GO:0005575, GO:0006810, GO:0005622, GO:0003674, GO:0006412, GO:0005623, GO:0006605, GO:0003735, GO:0005737, GO:0034655, GO:0005829, GO:0034641, GO:0030234	11.5067	62.28	28.95	1929.96	0.0751174	0.778279	3.51077	36.3746	35107.7	363746	1929.96	19996					Single Protein		P05386	2	2	1	1	1	1	6	7	98.6486	Confident
H	P05387	60S acidic ribosomal protein P2 (RLA2_HUMAN)	RPLP2	11	GO:0008150, GO:0009056, GO:0005198, GO:0042254, GO:0009058, GO:0005840, GO:0043226, GO:0044403, GO:0005576, GO:0006810, GO:0005575, GO:0003674, GO:0005622, GO:0006412, GO:0006605, GO:0005623, GO:0003735, GO:0005737, GO:0034655, GO:0005829, GO:0034641	11.6578	71.3	64.35	2141.04	0.0833333	1.42446	3.89476	66.5753	38947.6	665753	2141.04	36598	Deamidation of N(N47)	Deamidation of N(1)			Single Protein		P05387	5	5	4	4	4	4	11	12	98.6486	Confident
H	P18669	Phosphoglycerate mutase 1 (PGAM1_HUMAN)	PGAM1	10	GO:0019748, GO:0008150, GO:0006091, GO:0009056, GO:0009058, GO:0005576, GO:0043226, GO:0005575, GO:0006810, GO:0005622, GO:0003674, GO:0002376, GO:0044281, GO:0005623, GO:0005634, GO:0005975, GO:0016192, GO:0005737, GO:0051186, GO:0005829, GO:0031410, GO:0034641, GO:0016853, GO:0019899	28.7858	100	38.19	286.596	0.0111549	0.519911	0.521346	24.2992	5213.46	242992	286.596	13357.8					Single Protein		P18669	6	7	4	4	7	6	10	12	98.6486	Confident
H	Q9ULV4	Coronin-1C (COR1C_HUMAN)	CORO1C	12	GO:0007010, GO:0040011, GO:0034330, GO:0022607, GO:0006464, GO:0048856, GO:0007155, GO:0043226, GO:0005575, GO:0003674, GO:0005623, GO:0016192, GO:0008150, GO:0007165, GO:0000902, GO:0043234, GO:0006810, GO:0005622, GO:0005886, GO:0048870, GO:0005856, GO:0005737, GO:0030154, GO:0008092, GO:0019899	53.2151	71.52	35.86	892.203	0.0347262	0.778279	1.623	36.3746	16230	363746	892.203	19996	Deamidation of N(N306, N382)	Deamidation of N(2)			Single Protein		Q9ULV4	15	18	18	15	18	15	33	43	98.6486	Confident
H	P07900	Heat shock protein HSP 90-alpha (HS90A_HUMAN)	HSP90AA1	14	GO:0016887, GO:0009056, GO:0006461, GO:0022607, GO:0043167, GO:0006464, GO:0009058, GO:0005576, GO:0043226, GO:0005773, GO:0005575, GO:0003674, GO:0000278, GO:0005654, GO:0005623, GO:0003723, GO:0016192, GO:0006914, GO:0005829, GO:0031410, GO:0034641, GO:0061024, GO:0008150, GO:0055085, GO:0065003, GO:0007165, GO:0022618, GO:0051082, GO:0006457, GO:0006259, GO:0006810, GO:0006950, GO:0007005, GO:…	84.6067	85.66	30.74	182.507	0.0071035	0.493867	0.331997	23.0819	3319.97	230819	182.507	12688.7					Single Protein		P07900	19	22	12	10	12	10	35	51	98.6486	Confident
H	P38646	Stress-70 protein, mitochondrial (GRP75_HUMAN)	HSPA9	5	GO:0008150, GO:0048856, GO:0043167, GO:0051082, GO:0006457, GO:0043226, GO:0005730, GO:0005576, GO:0006810, GO:0005575, GO:0003674, GO:0002376, GO:0005622, GO:0006913, GO:0005634, GO:0005623, GO:0003723, GO:0008219, GO:0005737, GO:0042592, GO:0005739, GO:0030154, GO:0019899	73.6348	93.08	24.59	287.973	0.0112084	0.329216	0.52385	15.3866	5238.5	153866	287.973	8458.39			Deamidation of Q (Q201-{N188 N198 Q201})	Deamidation of Q (1)	Single Protein		P38646	11	16	15	10	16	11	20	28	98.6486	Confident
H	P62750	60S ribosomal protein L23a (RL23A_HUMAN)	RPL23A	17	GO:0008283, GO:0009056, GO:0022607, GO:0005198, GO:0042254, GO:0009058, GO:0005730, GO:0005576, GO:0043226, GO:0005575, GO:0003674, GO:0005623, GO:0003723, GO:0005829, GO:0034641, GO:0019843, GO:0008150, GO:0065003, GO:0022618, GO:0043234, GO:0005840, GO:0044403, GO:0006810, GO:0005622, GO:0006412, GO:0005634, GO:0006605, GO:0003735, GO:0005737, GO:0034655	17.6841	100	36.54	595.649	0.0231838	0.333521	1.08354	15.5878	10835.4	155878	595.649	8569.01					Single Protein		P62750	5	7	7	5	7	5	8	11	98.6486	Confident
H	P62753	40S ribosomal protein S6 (RS6_HUMAN)	RPS6	9	GO:0009056, GO:0005198, GO:0042254, GO:0009058, GO:0043226, GO:0005730, GO:0005575, GO:0003674, GO:0005654, GO:0005623, GO:0008219, GO:0003723, GO:0005829, GO:0034641, GO:0008150, GO:0007165, GO:0044403, GO:0005840, GO:0006810, GO:0005622, GO:0006412, GO:0006605, GO:0005634, GO:0003735, GO:0005737, GO:0042592, GO:0034655, GO:0019899	28.663	100	23.29	318.147	0.0123829	0.152228	0.57874	7.11471	5787.4	71147.1	318.147	3911.12					Single Protein		P62753	4	4	4	4	4	4	5	6	98.6486	Confident
H	P04406	Glyceraldehyde-3-phosphate dehydrogenase (G3P_HUMAN)	GAPDH	12	GO:0007010, GO:0009056, GO:0006464, GO:0009058, GO:0043226, GO:0005576, GO:0005575, GO:0003674, GO:0044281, GO:0005623, GO:0008219, GO:0016491, GO:0006914, GO:0051186, GO:0005829, GO:0034641, GO:0008150, GO:0006091, GO:0043234, GO:0002376, GO:0005622, GO:0006950, GO:0005886, GO:0006412, GO:0005635, GO:0005811, GO:0005634, GO:0005975, GO:0005856, GO:0005737, GO:0008092	36.0304	88.66	22.69	226.36	0.00881033	0.376857	0.411769	17.6132	4117.69	176132	226.36	9682.41	Deamidation of Q(Q185)	Deamidation of Q(1)			Single Protein		P04406	5	6	6	5	6	5	6	8	98.6486	Confident
H	P26641	Elongation factor 1-gamma (EF1G_HUMAN)	EEF1G	11	GO:0008150, GO:0005783, GO:0008135, GO:0009058, GO:0044403, GO:0043226, GO:0005576, GO:0005575, GO:0003674, GO:0005622, GO:0006412, GO:0005634, GO:0005623, GO:0003723, GO:0005737, GO:0005829, GO:0034641	50.0871	90.85	11.21	161.792	0.00629723	0.13921	0.294315	6.50628	2943.15	65062.8	161.792	3576.66	Acetylation of protein N-term(A2); Deamidation of Q(Q268)	Acetylation of protein N-term(1); Deamidation of Q(1)			Single Protein		P26641	3	3	3	3	3	3	5	5	94.4444	Confident
H	P26639	Threonine--tRNA ligase, cytoplasmic (SYTC_HUMAN)	TARS	5	GO:0008150, GO:0043167, GO:0006399, GO:0006520, GO:0009058, GO:0043226, GO:0005576, GO:0005575, GO:0003674, GO:0005622, GO:0006412, GO:0044281, GO:0005623, GO:0005856, GO:0005737, GO:0005829, GO:0034641, GO:0016874	83.3819	94.47	11.62	160.231	0.00623649	0.184907	0.291476	8.64202	2914.76	86420.2	160.231	4750.72	Deamidation of N(N354)	Deamidation of N(1)			Single Protein		P26639	7	14	14	7	14	7	8	17	98.6486	Confident
H	P04350	Tubulin beta-4A chain (TBB4A_HUMAN)	TUBB4A	19		49.5539	72.07	37.16	221.966	0.00863934	1.29674	0.403778	60.6058	4037.78	606058	221.966	33316.4	Deamidation of N(N165)	Deamidation of N(1)			Related Proteins	P68371	P04350, P68371	13	16	0	0	3	2	34	40	98.6486	Confident
H	Q9UHB6	LIM domain and actin-binding protein 1 (LIMA1_HUMAN)	LIMA1	12	GO:0005623, GO:0008150, GO:0005856, GO:0007010, GO:0005737, GO:0022607, GO:0043167, GO:0008092, GO:0043226, GO:0005575, GO:0003674, GO:0005622	85.1734	100	9.75	99.859	0.00388669	0.111403	0.181653	5.20666	1816.53	52066.6	99.859	2862.22					Single Protein		Q9UHB6	5	7	7	5	7	5	5	8	95.0739	Confident
H	Q01844	RNA-binding protein EWS (EWS_HUMAN)	EWSR1	22	GO:0008150, GO:0043167, GO:0009058, GO:0005730, GO:0043226, GO:0005575, GO:0005886, GO:0003674, GO:0005622, GO:0005634, GO:0005623, GO:0003723, GO:0005737, GO:0034641	68.4357	51.37	8.84	139.771	0.00544016	0.128838	0.254257	6.02152	2542.57	60215.2	139.771	3310.17					Single Protein		Q01844	3	3	3	3	3	3	3	3	98.6486	Confident
H	P49327	Fatty acid synthase (FAS_HUMAN)	FASN	17	GO:0016746, GO:0016829, GO:0048856, GO:0043167, GO:0005794, GO:0009058, GO:0005576, GO:0043226, GO:0005575, GO:0003674, GO:0044281, GO:0005623, GO:0003723, GO:0016491, GO:0051186, GO:0005829, GO:0031410, GO:0034641, GO:0008150, GO:0006790, GO:0005622, GO:0005886, GO:0005737, GO:0005739, GO:0006629, GO:0030154	273.254	77.34	2.31	23.1806	0.000902231	0.0331204	0.0421677	1.54795	421.677	15479.5	23.1806	850.947					Single Protein		P49327	3	5	5	3	5	3	3	5	94.47	Confident
H	P35527	Keratin, type I cytoskeletal 9 (K1C9_HUMAN)	KRT9	17	GO:0008150, GO:0007010, GO:0048856, GO:0005198, GO:0043226, GO:0005576, GO:0005575, GO:0005622, GO:0003674, GO:0000003, GO:0005623, GO:0005634, GO:0005615, GO:0008219, GO:0005856, GO:0005737, GO:0030154, GO:0005829	62.0268	63.72	33.71	340.63	0.0132579	1.25393	0.619639	58.6053	6196.39	586053	340.63	32216.7	Deamidation of N(N200, N258); Oxidation of M(M245)	Deamidation of N(2); Oxidation of M(1)	Deamidation of Q (Q214-{N206 Q214 N222 N223})	Deamidation of Q (1)	Single Protein		P35527	18	19	19	18	19	18	27	30	98.6486	Confident
H	P25705	ATP synthase subunit alpha, mitochondrial (ATPA_HUMAN)	ATP5F1A		GO:0008283, GO:0016887, GO:0009790, GO:0040011, GO:0048856, GO:0043167, GO:0009058, GO:0005576, GO:0043226, GO:0005575, GO:0003674, GO:0044281, GO:0005623, GO:0003723, GO:0034641, GO:0008150, GO:0061024, GO:0055085, GO:0022857, GO:0043234, GO:0006810, GO:0007005, GO:0005886, GO:0005622, GO:0048870, GO:0005634, GO:0005737, GO:0006629, GO:0005739	59.7136	85.71	16.46	201.521	0.00784358	0.316446	0.366587	14.7898	3665.87	147898	201.521	8130.29	Deamidation of N(N89)	Deamidation of N(1)			Single Protein		P25705	8	10	10	8	10	8	9	11	98.6486	Confident
H	P23528	Cofilin-1 (COF1_HUMAN)	CFL1	11	GO:0009790, GO:0007010, GO:0006461, GO:0040011, GO:0034330, GO:0022607, GO:0006464, GO:0048856, GO:0043167, GO:0007155, GO:0008289, GO:0043226, GO:0005576, GO:0005575, GO:0003674, GO:0000278, GO:0051301, GO:0006913, GO:0005623, GO:0008219, GO:0008150, GO:0055085, GO:0065003, GO:0007165, GO:0000902, GO:0007267, GO:0048646, GO:0044403, GO:0006810, GO:0005886, GO:0007049, GO:0006950, GO:0040007, GO:…	18.4907	100	51.2	936.384	0.0364458	0.610262	1.70337	28.5219	17033.7	285219	936.384	15679.2	Deamidation of N(N46)	Deamidation of N(1)	Acetylation of K (K13-{K13})	Acetylation of K (1)	Single Protein		P23528	6	7	7	6	7	6	17	22	98.6486	Confident
H	P31146	Coronin-1A (COR1A_HUMAN)	CORO1A	16	GO:0008283, GO:0007010, GO:0040011, GO:0006461, GO:0022607, GO:0048856, GO:0007155, GO:0043226, GO:0005576, GO:0005575, GO:0003674, GO:0005623, GO:0008219, GO:0005768, GO:0003723, GO:0016192, GO:0031410, GO:0005829, GO:0061024, GO:0008150, GO:0055085, GO:0065003, GO:0007165, GO:0000902, GO:0043234, GO:0006810, GO:0005622, GO:0005886, GO:0002376, GO:0006950, GO:0048870, GO:0005856, GO:0005737, GO:…	50.9938	70.5	37.96	572.669	0.0222893	0.723311	1.04174	33.8055	10417.4	338055	572.669	18583.7					Single Protein		P31146	13	16	16	13	16	13	24	31	98.6486	Confident
H	P52907	F-actin-capping protein subunit alpha-1 (CAZA1_HUMAN)	CAPZA1	1	GO:0008150, GO:0065003, GO:0007010, GO:0006461, GO:0022607, GO:0043234, GO:0005576, GO:0043226, GO:0005575, GO:0003674, GO:0002376, GO:0005622, GO:0006950, GO:0005623, GO:0005856, GO:0005737, GO:0005829, GO:0008092	32.9023	100	35.31	556.971	0.0216783	0.584893	1.01318	27.3362	10131.8	273362	556.971	15027.4			Acetylation of K (K13-{K13}), Deamidation of Q (Q240-{N234 N237 Q240 N246 Q248})	Acetylation of K (1), Deamidation of Q (1)	Single Protein		P52907	7	9	7	6	7	6	13	17	98.6486	Confident
H	P35579	Myosin-9 (MYH9_HUMAN)	MYH9	22	GO:0016887, GO:0009790, GO:0007010, GO:0040011, GO:0043167, GO:0048856, GO:0007155, GO:0005576, GO:0043226, GO:0005575, GO:0003674, GO:0051301, GO:0005623, GO:0016192, GO:0003723, GO:0005829, GO:0051604, GO:0061024, GO:0008150, GO:0007165, GO:0000902, GO:0048646, GO:0043234, GO:0006810, GO:0006950, GO:0007049, GO:0000003, GO:0002376, GO:0005886, GO:0005622, GO:0048870, GO:0005634, GO:0005856, GO:…	226.392	96.17	80.2	554.79	0.0215934	8.18973	1.00922	382.765	10092.2	3.82765e+06	554.79	210415	Acetylation of K(K975, K1445, K1538, K1716); Deamidation of N(N61, N126, N223, N246, N305, N695, N1007, N1224, N1284, N1712, N1749, N1825); Deamidation of Q(Q362, Q623, Q861, Q875, Q911, Q942, Q980, Q1117, Q1186, Q1253, Q1279, Q1309, Q1311, Q1448, Q1501, Q1686, Q1822, Q1878); Oxidation of M(M627, M871, M941)	Acetylation of K(4); Deamidation of N(12); Deamidation of Q(18); Oxidation of M(3)	Acetylation of K (K8-{K8 K14 K29 K30}, K1249-{K1248 K1249 K1260}), Deamidation of N (N18-{N15 N18 N19 Q23}, N93-{N93 N100}, N727-{Q719 N727}, N944-{N944 Q946 Q951}, N1756-{N1756 Q1758 Q1761 N1763 N1767}), Deamidation of Q (Q313-{Q313 Q314 Q320}, Q1207-{Q1192 Q1196 Q1204 Q1207}, Q1419-{Q1419 Q1420 Q1432}, Q1540-{Q1532 Q1533 Q1540 Q1549}), Oxidation of M (M1682-{M1678 M1682})	Acetylation of K (2), Deamidation of N (5), Deamidation of Q (4), Oxidation of M (1)	Single Protein		P35579	315	356	308	272	325	287	1274	1545	98.6486	Confident
H	P35580	Myosin-10 (MYH10_HUMAN)	MYH10	17	GO:0008283, GO:0016887, GO:0009790, GO:0007010, GO:0040011, GO:0022607, GO:0048856, GO:0043167, GO:0007155, GO:0043226, GO:0005576, GO:0005575, GO:0003674, GO:0000278, GO:0051301, GO:0005623, GO:0007009, GO:0016192, GO:0005829, GO:0050877, GO:0061024, GO:0008150, GO:0000902, GO:0048646, GO:0043234, GO:0006810, GO:0005886, GO:0005622, GO:0006950, GO:0007049, GO:0048870, GO:0005634, GO:0005856, GO:…	228.858	96.2	37.1	83.6356	0.00325525	0.669402	0.152141	31.2859	1521.41	312859	83.6356	17198.6	Acetylation of K(K1452); Deamidation of N(N23, N702, N1770); Deamidation of Q(Q1455, Q1691)	Acetylation of K(1); Deamidation of N(3); Deamidation of Q(2)	Deamidation of N (N366-{N366 Q369 N375 Q379})	Deamidation of N (1)	Single Protein		P35580	73	93	60	45	62	45	152	214	98.6486	Confident
H	P13796	Plastin-2 (PLSL_HUMAN)	LCP1	13	GO:0007010, GO:0040011, GO:0006461, GO:0022607, GO:0048856, GO:0043167, GO:0043226, GO:0005576, GO:0005575, GO:0003674, GO:0005623, GO:0005829, GO:0008150, GO:0065003, GO:0007165, GO:0043234, GO:0006810, GO:0005622, GO:0005886, GO:0002376, GO:0048870, GO:0005615, GO:0005856, GO:0005737, GO:0030198, GO:0008092, GO:0019899	70.2439	94.74	10.21	165.805	0.00645342	0.173396	0.301615	8.10401	3016.15	81040.1	165.805	4454.97					Single Protein		P13796	5	7	5	4	7	5	8	12	95.0249	Confident
H	P11142	Heat shock cognate 71 kDa protein (HSP7C_HUMAN)	HSPA8	11	GO:0016887, GO:0009056, GO:0006461, GO:0022607, GO:0006464, GO:0043167, GO:0007034, GO:0008289, GO:0009058, GO:0043226, GO:0005576, GO:0005730, GO:0005773, GO:0005575, GO:0003674, GO:0005654, GO:0044281, GO:0005623, GO:0003723, GO:0016192, GO:0005768, GO:0006914, GO:0005829, GO:0031410, GO:0034641, GO:0008150, GO:0061024, GO:0055085, GO:0065003, GO:0007267, GO:0051082, GO:0006397, GO:0043234, GO:…	70.8542	89.32	19.35	244.004	0.0094971	0.324193	0.443867	15.1518	4438.67	151518	244.004	8329.33			Deamidation of N (N57-{N57 Q58 N62 N65})	Deamidation of N (1)	Single Protein		P11142	10	13	7	6	13	10	24	32	98.6486	Confident
H	Q96C19	EF-hand domain-containing protein D2 (EFHD2_HUMAN)	EFHD2	1	GO:0043167, GO:0005575, GO:0003674	26.6805	81.25	29.58	772.397	0.0300631	0.750827	1.40506	35.0915	14050.6	350915	772.397	19290.6					Single Protein		Q96C19	9	12	12	9	12	9	18	29	98.6486	Confident
H	Q9NYL9	Tropomodulin-3 (TMOD3_HUMAN)	TMOD3	15	GO:0008150, GO:0007010, GO:0065003, GO:0006461, GO:0022607, GO:0048856, GO:0007155, GO:0043226, GO:0005575, GO:0005622, GO:0002376, GO:0000278, GO:0007049, GO:0003674, GO:0005623, GO:0005856, GO:0005737, GO:0042592, GO:0030154, GO:0008092	39.5703	89.77	18.18	205.974	0.00801688	0.299081	0.374686	13.9782	3746.86	139782	205.974	7684.16					Single Protein		Q9NYL9	5	6	6	5	6	5	6	7	98.6486	Confident
H	P18124	60S ribosomal protein L7 (RL7_HUMAN)	RPL7	8	GO:0009056, GO:0005198, GO:0042254, GO:0009058, GO:0043226, GO:0005576, GO:0005730, GO:0005575, GO:0003674, GO:0005623, GO:0003723, GO:0003729, GO:0005829, GO:0034641, GO:0008150, GO:0005840, GO:0044403, GO:0006810, GO:0005622, GO:0006412, GO:0003677, GO:0005634, GO:0006605, GO:0003735, GO:0005737, GO:0034655	29.2072	100	35.08	345.33	0.0134409	0.249609	0.628187	11.666	6281.87	116660	345.33	6413.09					Single Protein		P18124	6	7	7	6	7	6	10	15	98.6486	Confident
H	P47914	60S ribosomal protein L29 (RL29_HUMAN)	RPL29	3	GO:0008150, GO:0009056, GO:0043167, GO:0048856, GO:0005198, GO:0042254, GO:0009058, GO:0044403, GO:0005840, GO:0043226, GO:0006810, GO:0005575, GO:0005622, GO:0003674, GO:0000003, GO:0006412, GO:0006605, GO:0005623, GO:0003723, GO:0003735, GO:0005737, GO:0034655, GO:0005829, GO:0034641	17.7411	100	15.09	377.039	0.0146751	0.169989	0.68587	7.94481	6858.7	79448.1	377.039	4367.45					Single Protein		P47914	3	3	3	3	3	3	4	4	98.6486	Confident
H	Q01082	Spectrin beta chain, non-erythrocytic 1 (SPTB2_HUMAN)	SPTBN1	2	GO:0007010, GO:0040011, GO:0006461, GO:0022607, GO:0048856, GO:0006464, GO:0005198, GO:0043167, GO:0008289, GO:0005576, GO:0005730, GO:0043226, GO:0005575, GO:0000278, GO:0003674, GO:0051301, GO:0005623, GO:0006913, GO:0007009, GO:0003723, GO:0016192, GO:0005829, GO:0008150, GO:0061024, GO:0065003, GO:0007165, GO:0000902, GO:0043234, GO:0006810, GO:0007049, GO:0005622, GO:0005886, GO:0005634, GO:…	274.439	97.29	8.76	41.346	0.00160926	0.103273	0.0752123	4.82668	752.123	48266.8	41.346	2653.34			Deamidation of Q (Q1440-{Q1440 Q1442 Q1444 Q1448})	Deamidation of Q (1)	Single Protein		Q01082	14	23	23	14	23	14	16	28	98.6486	Confident
H	P63173	60S ribosomal protein L38 (RL38_HUMAN)	RPL38	17	GO:0009790, GO:0009056, GO:0022607, GO:0005198, GO:0048856, GO:0042254, GO:0009058, GO:0043226, GO:0005575, GO:0003674, GO:0005623, GO:0003723, GO:0005829, GO:0034641, GO:0050877, GO:0008150, GO:0065003, GO:0022618, GO:0044403, GO:0005840, GO:0006810, GO:0005622, GO:0006412, GO:0006605, GO:0003735, GO:0005737, GO:0034655	8.21273	100	32.86	734.072	0.0285714	0.245197	1.33535	11.4598	13353.5	114598	734.072	6299.73					Single Protein		P63173	2	4	4	2	4	2	3	5	98.6486	Confident
H	P35908	Keratin, type II cytoskeletal 2 epidermal (K22E_HUMAN)	KRT2	12	GO:0008283, GO:0008150, GO:0007010, GO:0040011, GO:0006464, GO:0005198, GO:0048856, GO:0005576, GO:0043226, GO:0005575, GO:0005622, GO:0003674, GO:0005886, GO:0048870, GO:0005634, GO:0005623, GO:0005615, GO:0008219, GO:0005856, GO:0005737, GO:0030154, GO:0005829, GO:0008092	65.3932	88.42	34.59	144.71	0.00563236	0.747528	0.263241	34.9373	2632.41	349373	144.71	19205.9	Deamidation of Q(Q464)	Deamidation of Q(1)			Single Protein		P35908	16	19	12	9	16	13	23	32	98.6486	Confident
H	P09211	Glutathione S-transferase P (GSTP1_HUMAN)	GSTP1	11	GO:0008283, GO:0040011, GO:0043167, GO:0048856, GO:0006464, GO:0009058, GO:0005576, GO:0043226, GO:0005575, GO:0003674, GO:0044281, GO:0005623, GO:0008219, GO:0016192, GO:0016491, GO:0005829, GO:0031410, GO:0034641, GO:0008150, GO:0006790, GO:0007165, GO:0043234, GO:0006810, GO:0005622, GO:0005886, GO:0006950, GO:0002376, GO:0048870, GO:0005634, GO:0005615, GO:0005737, GO:0042592, GO:0005739, GO:…	23.341	80	22.38	433.307	0.0168651	0.43845	0.788226	20.4919	7882.26	204919	433.307	11264.9	Deamidation of Q(Q126)	Deamidation of Q(1)			Single Protein		P09211	3	3	3	3	3	3	4	5	94.4186	Confident
H	P21333	Filamin-A (FLNA_HUMAN)	FLNA	X	GO:0008283, GO:0007010, GO:0040011, GO:0009056, GO:0034330, GO:0022607, GO:0048856, GO:0007155, GO:0005694, GO:0009058, GO:0005576, GO:0005730, GO:0043226, GO:0005575, GO:0003013, GO:0003674, GO:0000278, GO:0005623, GO:0006913, GO:0007009, GO:0016192, GO:0003723, GO:0008219, GO:0140014, GO:0005829, GO:0034641, GO:0008150, GO:0061024, GO:0055085, GO:0007165, GO:0000902, GO:0007267, GO:0043234, GO:…	280.564	76.24	9.63	56.3778	0.00219432	0.176358	0.102556	8.24246	1025.56	82424.6	56.3778	4531.08	Deamidation of N(N1466)	Deamidation of N(1)			Single Protein		P21333	17	26	25	16	25	16	19	30	98.6486	Confident
H	P19474	E3 ubiquitin-protein ligase TRIM21 (RO52_HUMAN)	TRIM21	11	GO:0009056, GO:0040011, GO:0006461, GO:0022607, GO:0043167, GO:0006464, GO:0009058, GO:0043226, GO:0005773, GO:0005575, GO:0003674, GO:0005654, GO:0005623, GO:0003723, GO:0006914, GO:0031410, GO:0005829, GO:0034641, GO:0008150, GO:0065003, GO:0007165, GO:0044403, GO:0006950, GO:0007049, GO:0005622, GO:0002376, GO:0005634, GO:0003677, GO:0005737	54.1351	77.47	12.84	93.0889	0.00362319	0.178769	0.169337	8.35514	1693.37	83551.4	93.0889	4593.02					Single Protein		P19474	4	6	6	4	6	4	2	8	94.4186	Confident
H	P21796	Voltage-dependent anion-selective channel protein 1 (VDAC1_HUMAN)	VDAC1	5	GO:0009056, GO:0048856, GO:0043226, GO:0005576, GO:0005575, GO:0003674, GO:0005623, GO:0008219, GO:0006914, GO:0031410, GO:0050877, GO:0008150, GO:0055085, GO:0022857, GO:0007267, GO:0043234, GO:0044403, GO:0006810, GO:0005622, GO:0007005, GO:0005886, GO:0006950, GO:0005634, GO:0005737, GO:0005739, GO:0030154, GO:0019899	30.7536	100	7.07	90.7863	0.00353357	0.0746078	0.165149	3.48696	1651.49	34869.6	90.7863	1916.86					Single Protein		P21796	1	2	2	1	2	1	1	2	98.6486	Doubtful
HM	P61160	Actin-related protein 2 (ARP2_HUMAN)	ACTR2	2	GO:0007010, GO:0006461, GO:0022607, GO:0043167, GO:0005198, GO:0048856, GO:0007059, GO:0005576, GO:0043226, GO:0005773, GO:0005575, GO:0003674, GO:0051301, GO:0005623, GO:0016192, GO:0031410, GO:0005829, GO:0050877, GO:0061024, GO:0008150, GO:0065003, GO:0007165, GO:0000902, GO:0043234, GO:0006810, GO:0005622, GO:0002376, GO:0000003, GO:0007049, GO:0006950, GO:0005764, GO:0005856, GO:0005737, GO:…	44.7322	76.14	11.68	88.7976	0.00722222	0.151395	0.151701	3.18002	1517.01	31800.2	88.7976	1861.41					Single Protein		P61160	3	3	3	3	3	3	4	5	100	Confident
HM	P68104	Elongation factor 1-alpha 1 (EF1A1_HUMAN)	EEF1A1	6		50.1091	84.2	37.45	331.477	0.0269602	0.711328	0.566293	14.9413	5662.93	149413	331.477	8745.82	Oxidation of M(M404, M410)	Oxidation of M(2)			Related Proteins	Q5VTE0	P68104, Q5VTE0	14	16	16	14	16	14	41	47	100	Confident
HM	P40227	T-complex protein 1 subunit zeta (TCPZ_HUMAN)	CCT6A	7	GO:0008150, GO:0043167, GO:0051082, GO:0043234, GO:0009058, GO:0006259, GO:0043226, GO:0006457, GO:0005576, GO:0005575, GO:0003674, GO:0005622, GO:0005623, GO:0003723, GO:0005856, GO:0051276, GO:0005737, GO:0042592, GO:0005829, GO:0034641	57.9876	86.44	4.9	49.1088	0.00399419	0.103716	0.083897	2.17852	838.97	21785.2	49.1088	1275.19					Single Protein		P40227	3	5	5	3	5	3	3	5	100	Confident
HM	Q07065	Cytoskeleton-associated protein 4 (CKAP4_HUMAN)	CKAP4	12	GO:0008150, GO:0006464, GO:0005783, GO:0005576, GO:0043226, GO:0006810, GO:0005773, GO:0005575, GO:0005886, GO:0003674, GO:0002376, GO:0005622, GO:0005654, GO:0005764, GO:0005811, GO:0005634, GO:0005623, GO:0005856, GO:0016192, GO:0003723, GO:0005737, GO:0005829, GO:0031410	65.9827	89.37	4.98	34.2799	0.0027881	0.0624678	0.0585634	1.31212	585.634	13121.2	34.2799	768.045					Single Protein		Q07065	2	3	3	2	3	2	2	4	100	Confident
HM	Q9Y678	Coatomer subunit gamma-1 (COPG1_HUMAN)	COPG1	3	GO:0008150, GO:0005198, GO:0005783, GO:0005794, GO:0043234, GO:0043226, GO:0006810, GO:0005575, GO:0003674, GO:0005622, GO:0005623, GO:0016192, GO:0030705, GO:0005737, GO:0031410, GO:0005829	97.6555	91.19	1.49	15.4267	0.00125471	0.025068	0.0263548	0.526548	263.548	5265.48	15.4267	308.213					Single Protein		Q9Y678	1	1	1	1	1	1	1	1	100	Doubtful
HM	P62424	60S ribosomal protein L7a (RL7A_HUMAN)	RPL7A	CHR_HG2030_PATCH	GO:0008150, GO:0009056, GO:0005198, GO:0042254, GO:0009058, GO:0044403, GO:0005840, GO:0005576, GO:0005730, GO:0043226, GO:0006810, GO:0005575, GO:0005622, GO:0003674, GO:0006412, GO:0006605, GO:0005623, GO:0005634, GO:0003723, GO:0003735, GO:0005737, GO:0034655, GO:0005829, GO:0034641	29.977	100	42.48	274.177	0.0222998	0.412538	0.468402	8.66525	4684.02	86652.5	274.177	5072.17					Single Protein		P62424	9	10	10	9	10	9	15	24	100	Confident
HM	P61981	14-3-3 protein gamma (1433G_HUMAN)	YWHAG	7	GO:0022607, GO:0006464, GO:0048856, GO:0043226, GO:0005576, GO:0005575, GO:0000278, GO:0003674, GO:0005623, GO:0003723, GO:0008219, GO:0005829, GO:0031410, GO:0061024, GO:0008150, GO:0007165, GO:0007267, GO:0006810, GO:0007005, GO:0007049, GO:0005622, GO:0006605, GO:0005737, GO:0005739, GO:0030154, GO:0030234, GO:0019899	28.2849	100	9.31	124.444	0.0101215	0.160155	0.212599	3.36402	2125.99	33640.2	124.444	1969.12			Acetylation of K (K10-{K10})	Acetylation of K (1)	Single Protein		P61981	2	2	2	2	2	2	3	3	100	Doubtful
HM	Q07020	60S ribosomal protein L18 (RL18_HUMAN)	RPL18	19	GO:0008150, GO:0009056, GO:0005198, GO:0042254, GO:0005783, GO:0009058, GO:0044403, GO:0005840, GO:0043226, GO:0005730, GO:0006810, GO:0005575, GO:0003674, GO:0005622, GO:0006412, GO:0006605, GO:0005634, GO:0005623, GO:0003723, GO:0003735, GO:0005737, GO:0034655, GO:0005829, GO:0034641	21.6211	100	19.68	359.696	0.0292553	0.154782	0.614501	3.25116	6145.01	32511.6	359.696	1903.05					Single Protein		Q07020	3	4	4	3	4	3	9	12	100	Confident
HM	Q07021	Complement component 1 Q subcomponent-binding protein, mitochondrial (C1QBP_HUMAN)	C1QBP	17	GO:0040011, GO:0022607, GO:0048856, GO:0042254, GO:0007155, GO:0009058, GO:0005730, GO:0005576, GO:0043226, GO:0005575, GO:0003674, GO:0005623, GO:0003723, GO:0008219, GO:0003729, GO:0005829, GO:0051604, GO:0034641, GO:0008150, GO:0065003, GO:0007165, GO:0000902, GO:0022618, GO:0000988, GO:0006397, GO:0008134, GO:0044403, GO:0005622, GO:0002376, GO:0006950, GO:0000003, GO:0005886, GO:0006412, GO:…	31.3426	100	12.77	65.3992	0.00531915	0.172102	0.111727	3.61497	1117.27	36149.7	65.3992	2116.01	Deamidation of N(N114)	Deamidation of N(1)			Single Protein		Q07021	2	2	2	2	2	2	2	2	100	Doubtful
HM	P60660	Myosin light polypeptide 6 (MYL6_HUMAN)	MYL6	12	GO:0016887, GO:0008150, GO:0043167, GO:0005198, GO:0048856, GO:0043234, GO:0005576, GO:0043226, GO:0005575, GO:0005622, GO:0003674, GO:0005623, GO:0005856, GO:0005737, GO:0005829	16.9191	100	78.15	1759.57	0.143112	17.4785	3.00603	367.131	30060.3	3.67131e+06	1759.57	214899	Acetylation of K(K81); Deamidation of N(N80, N101)	Acetylation of K(1); Deamidation of N(2)	Acetylation of K (K13-{K13 K26})	Acetylation of K (1)	Single Protein		P60660	19	22	20	17	20	17	113	123	100	Confident
HM	P09382	Galectin-1 (LEG1_HUMAN)	LGALS1	22	GO:0006464, GO:0048856, GO:0007155, GO:0043226, GO:0005576, GO:0005575, GO:0005578, GO:0003674, GO:0005623, GO:0008219, GO:0003723, GO:0005829, GO:0008150, GO:0007165, GO:0005783, GO:0044403, GO:0004871, GO:0006950, GO:0005622, GO:0002376, GO:0005634, GO:0005615, GO:0005737, GO:0042592, GO:0030154	14.7062	100	13.33	182.149	0.0148148	0.193777	0.311181	4.07023	3111.81	40702.3	182.149	2382.49			Acetylation of K (K13-{K13})	Acetylation of K (1)	Single Protein		P09382	1	3	3	1	3	1	2	5	100	Doubtful
HM	P35637	RNA-binding protein FUS (FUS_HUMAN)	FUS	16	GO:0008150, GO:0000988, GO:0043167, GO:0006397, GO:0009058, GO:0008134, GO:0043226, GO:0005575, GO:0003674, GO:0005622, GO:0005654, GO:0003677, GO:0005623, GO:0005634, GO:0003723, GO:0005737, GO:0034641, GO:0008092	53.3938	53.61	6.27	108.999	0.00886525	0.0964782	0.186212	2.0265	1862.12	20265	108.999	1186.2					Single Protein		P35637	2	3	3	2	3	2	3	5	100	Confident
HM	P22314	Ubiquitin-like modifier-activating enzyme 1 (UBA1_HUMAN)	UBA1	X	GO:0008150, GO:0006464, GO:0043167, GO:0005783, GO:0005694, GO:0005576, GO:0043226, GO:0005773, GO:0005575, GO:0006950, GO:0003674, GO:0005622, GO:0005764, GO:0005654, GO:0005634, GO:0005623, GO:0005768, GO:0003723, GO:0005737, GO:0005739, GO:0005829, GO:0031410, GO:0016874	117.774	86.48	6.52	27.9942	0.00227687	0.0985411	0.047825	2.06983	478.25	20698.3	27.9942	1211.57					Single Protein		P22314	4	7	7	4	7	4	4	7	100	Confident
HM	Q16891	MICOS complex subunit MIC60 (MIC60_HUMAN)	IMMT	2	GO:0008150, GO:0061024, GO:0043234, GO:0043226, GO:0005575, GO:0003674, GO:0005622, GO:0007005, GO:0005623, GO:0003723, GO:0005737, GO:0042592, GO:0005739	83.6263	90.11	1.72	18.0015	0.00146413	0.025068	0.0307537	0.526548	307.537	5265.48	18.0015	308.213					Single Protein		Q16891	1	1	1	1	1	1	1	1	100	Doubtful
HM	P68363	Tubulin alpha-1B chain (TBA1B_HUMAN)	TUBA1B	12		50.1196	73.84	33.7	277.839	0.0225976	0.995262	0.474657	20.9052	4746.57	209052	277.839	12236.8	Deamidation of N(N380)	Deamidation of N(1)			Related Proteins	P68366	P68363, P68366	12	14	2	2	4	4	59	65	100	Confident
HM	P61254	60S ribosomal protein L26 (RL26_HUMAN)	RPL26	17		17.2475	100	17.24	282.645	0.0229885	0.183507	0.482868	3.85451	4828.68	38545.1	282.645	2256.23					Related Proteins	Q9UNX3	P61254, Q9UNX3	3	3	3	3	3	3	5	8	100	Confident
HM	P02768	Serum albumin (ALBU_HUMAN)	ALB	4	GO:0008150, GO:0043167, GO:0006464, GO:0008289, GO:0005794, GO:0005783, GO:0043234, GO:0005576, GO:0043226, GO:0044403, GO:0005575, GO:0006810, GO:0005622, GO:0003674, GO:0006950, GO:0005623, GO:0005634, GO:0003677, GO:0005615, GO:0016192, GO:0008219, GO:0005737, GO:0042592, GO:0031410	69.3215	100	82.59	460.49	0.0374533	5.97226	0.786697	125.446	7866.97	1.25446e+06	460.49	73429.2	Acetylation of K(K426, K438); Deamidation of N(N85); Deamidation of Q(Q128, Q194, Q441); Oxidation of M(M147, M322, M353, M470)	Acetylation of K(2); Deamidation of N(1); Deamidation of Q(3); Oxidation of M(4)	Deamidation of N (N482-{N482 Q483})	Deamidation of N (1)	Single Protein		P02768	70	79	79	70	79	70	317	355	100	Confident
HM	Q14254	Flotillin-2 (FLOT2_HUMAN)	FLOT2	17	GO:0008150, GO:0061024, GO:0022607, GO:0048856, GO:0007155, GO:0043234, GO:0043226, GO:0005576, GO:0005575, GO:0005886, GO:0003674, GO:0005622, GO:0002376, GO:0005623, GO:0007009, GO:0005856, GO:0005768, GO:0005737, GO:0030154, GO:0031410, GO:0019899	47.0347	100	6.54	57.4535	0.0046729	0.0873357	0.098153	1.83446	981.53	18344.6	57.4535	1073.8					Single Protein		Q14254	2	4	4	2	4	2	3	5	100	Confident
HM	P11940	Polyadenylate-binding protein 1 (PABP1_HUMAN)	PABPC1	8		70.6259	87.42	4.4	29.4845	0.00239808	0.0616321	0.0503711	1.29457	503.711	12945.7	29.4845	757.77					Related Proteins	Q13310	P11940, Q13310	2	3	0	0	3	2	2	4	100	Confident
HM	P02790	Hemopexin (HEMO_HUMAN)	HPX	11	GO:0008150, GO:0007165, GO:0043167, GO:0043226, GO:0044403, GO:0005576, GO:0006810, GO:0005575, GO:0006950, GO:0002376, GO:0003674, GO:0005622, GO:0005623, GO:0005615, GO:0016192, GO:0005737, GO:0042592, GO:0051186, GO:0031410	51.6433	90.04	2.81	44.3331	0.00360577	0.107757	0.0757383	2.26341	757.383	22634.1	44.3331	1324.88					Single Protein		P02790	2	2	2	2	2	2	2	2	100	Doubtful
HM	P02787	Serotransferrin (TRFE_HUMAN)	TF	3	GO:0061024, GO:0008150, GO:0055085, GO:0022857, GO:0006464, GO:0043167, GO:0005783, GO:0043226, GO:0005576, GO:0005575, GO:0006810, GO:0005886, GO:0005622, GO:0003674, GO:0005623, GO:0005615, GO:0005768, GO:0016192, GO:0005737, GO:0042592, GO:0031410	77.0136	88.11	21.49	172.176	0.0140037	0.539927	0.294145	11.341	2941.45	113410	172.176	6638.43	Deamidation of N(N480); Deamidation of Q(Q555)	Deamidation of N(1); Deamidation of Q(1)			Single Protein		P02787	15	17	17	15	17	15	33	37	100	Confident
HM	P55209	Nucleosome assembly protein 1-like 1 (NP1L1_HUMAN)	NAP1L1	12	GO:0008283, GO:0008150, GO:0065003, GO:0022607, GO:0009058, GO:0043226, GO:0006259, GO:0005575, GO:0003674, GO:0005622, GO:0005623, GO:0005634, GO:0003723, GO:0005737, GO:0051276, GO:0031410, GO:0034641	45.3459	78.52	4.35	80.0981	0.00651466	0.0471285	0.136839	0.989923	1368.39	9899.23	80.0981	579.448					Single Protein		P55209	1	3	3	1	3	1	2	4	100	Doubtful
HM	P01889	HLA class I histocompatibility antigen, B-7 alpha chain (1B07_HUMAN)	HLA-B	CHR_HSCHR6_MHC_COX_CTG1		40.4349	90.06	3.87	37.7149	0.00306748	0.0624678	0.0644317	1.31212	644.317	13121.2	37.7149	768.045					Related Proteins	P03989, P04222, P10319, P10321, P18463, P18464, P18465, P30460, P30462, P30464, P30466, P30475, P30479, P30480, P30481, P30483, P30484, P30485, P30487, P30488, P30490, P30491, P30492, P30493, P30495, P30498, P30499, P30501, P30504, P30505, P30508, P30510, P30685, Q04826, Q07000, Q29718, Q29836, Q29865, Q29940, Q29963, Q31612, Q95365	P01889, P03989, P04222, P10319, P10321, P18463, P18464, P18465, P30460, P30462, P30464, P30466, P30475, P30479, P30480, P30481, P30483, P30484, P30485, P30487, P30488, P30490, P30491, P30492, P30493, P30495, P30498, P30499, P30501, P30504, P30505, P30508, P30510, P30685, Q04826, Q07000, Q29718, Q29836, Q29865, Q29940, Q29963, Q31612, Q95365	1	1	0	0	0	0	1	2	100	Doubtful
HM	A5A3E0	POTE ankyrin domain family member F (POTEF_HUMAN)	POTEF	2	GO:0008150, GO:0005623, GO:0005615, GO:0005737, GO:0042592, GO:0043226, GO:0005576, GO:0005575, GO:0005622	121.367	92.93	17.3	86.9504	0.00707198	1.34188	0.148545	28.1859	1485.45	281859	86.9504	16498.5	Deamidation of N(N712, N792, N952, N980); Deamidation of Q(Q925, Q946, Q963); Oxidation of M(M701, M969)	Deamidation of N(4); Deamidation of Q(3); Oxidation of M(2)	Acetylation of K (K718-{K718}), Deamidation of Q (Q1054-{Q1053 Q1054 Q1060})	Acetylation of K (1), Deamidation of Q (1)	Single Protein		A5A3E0	51	64	5	3	7	3	276	330	98.2833	Doubtful
HM	Q92598	Heat shock protein 105 kDa (HS105_HUMAN)	HSPH1	13	GO:0043167, GO:0006464, GO:0007155, GO:0009058, GO:0043226, GO:0005576, GO:0005575, GO:0003674, GO:0005654, GO:0005623, GO:0016192, GO:0008219, GO:0031410, GO:0005829, GO:0034641, GO:0008150, GO:0007165, GO:0006457, GO:0006810, GO:0005622, GO:0002376, GO:0006950, GO:0005634, GO:0005856, GO:0005737, GO:0008092, GO:0030234	96.8037	91.96	12.12	52.6992	0.00428621	0.187863	0.0900307	3.94601	900.307	39460.1	52.6992	2309.79	Deamidation of Q(Q450)	Deamidation of Q(1)			Single Protein		Q92598	8	13	11	6	13	8	11	17	100	Confident
HM	Q02224	Centromere-associated protein E (CENPE_HUMAN)	CENPE	4	GO:0016887, GO:0006461, GO:0022607, GO:0048856, GO:0006464, GO:0043167, GO:0007059, GO:0005694, GO:0043226, GO:0005575, GO:0003674, GO:0000278, GO:0051301, GO:0005623, GO:0016192, GO:0140014, GO:0005829, GO:0008150, GO:0065003, GO:0043234, GO:0006810, GO:0002376, GO:0005622, GO:0007049, GO:0005634, GO:0005856, GO:0051276, GO:0005737, GO:0008092	316.219	96.22	0.7	9.46137	0.000769527	0.00525885	0.0161637	0.110461	161.637	1104.61	9.46137	64.6578	Deamidation of N(N1659)	Deamidation of N(1)			Single Protein		Q02224	1	4	4	1	4	1	2	15	98.3193	Doubtful
HM	P60842	Eukaryotic initiation factor 4A-I (IF4A1_HUMAN)	EIF4A1	17		46.1246	91.38	9.61	29.4581	0.00239593	0.151395	0.0503258	3.18002	503.258	31800.2	29.4581	1861.41					Related Proteins	Q14240	P60842, Q14240	3	3	0	0	3	3	5	8	100	Confident
HM	P07737	Profilin-1 (PROF1_HUMAN)	PFN1	17	GO:0009790, GO:0007010, GO:0040011, GO:0006461, GO:0022607, GO:0043167, GO:0048856, GO:0008289, GO:0009058, GO:0043226, GO:0005576, GO:0005575, GO:0003674, GO:0005623, GO:0003723, GO:0005829, GO:0034641, GO:0008150, GO:0065003, GO:0007165, GO:0007267, GO:0048646, GO:0005622, GO:0048870, GO:0005634, GO:0005615, GO:0005856, GO:0005737, GO:0008092, GO:0030234, GO:0019899	15.0446	100	59.29	560.073	0.0455527	2.16228	0.956823	45.4181	9568.23	454181	560.073	26585.3	Deamidation of N(N62)	Deamidation of N(1)			Single Protein		P07737	8	10	10	8	10	8	20	23	100	Confident
HM	P05141	ADP/ATP translocase 2 (ADT2_HUMAN)	SLC25A5	X	GO:0008283, GO:0007059, GO:0005576, GO:0043226, GO:0005575, GO:0003674, GO:0005623, GO:0003723, GO:0008219, GO:0008150, GO:0061024, GO:0055085, GO:0022857, GO:0007165, GO:0007267, GO:0043234, GO:0044403, GO:0006810, GO:0005886, GO:0007005, GO:0005622, GO:0005634, GO:0005856, GO:0005737, GO:0005739, GO:0019899	32.8312	89.26	7.38	161.777	0.0131579	0.118872	0.276378	2.49688	2763.78	24968.8	161.777	1461.54			Acetylation of K (K10-{K10 K23})	Acetylation of K (1)	Single Protein		P05141	2	6	3	2	6	2	4	9	100	Confident
HM	P01892	HLA class I histocompatibility antigen, A-2 alpha chain (1A02_HUMAN)	HLA-A	6		40.8962	90.14	10.14	229.565	0.0186713	0.199354	0.392186	4.18738	3921.86	41873.8	229.565	2451.07			Deamidation of Q (Q279-{Q277 Q279})	Deamidation of Q (1)	Related Proteins	P10316, P10321, Q31612, Q95604	P01892, P10316, P10321, Q31612, Q95604	3	4	0	0	0	0	8	10	100	Confident
HM	O43175	D-3-phosphoglycerate dehydrogenase (SERA_HUMAN)	PHGDH	1	GO:0009790, GO:0008150, GO:0006790, GO:0048856, GO:0006520, GO:0009058, GO:0005576, GO:0043226, GO:0005575, GO:0005622, GO:0007049, GO:0003674, GO:0044281, GO:0005623, GO:0016491, GO:0005737, GO:0030154, GO:0005829	56.6144	65.67	4.88	35.1287	0.00285714	0.102943	0.0600136	2.1623	600.136	21623	35.1287	1265.69					Single Protein		O43175	2	4	4	2	4	2	1	6	100	Doubtful
HM	P61247	40S ribosomal protein S3a (RS3A_HUMAN)	RPS3A	4	GO:0009056, GO:0005198, GO:0042254, GO:0009058, GO:0005730, GO:0043226, GO:0005576, GO:0005575, GO:0003674, GO:0005654, GO:0005623, GO:0003723, GO:0008219, GO:0003729, GO:0005829, GO:0034641, GO:0008150, GO:0005783, GO:0005840, GO:0044403, GO:0006810, GO:0005622, GO:0006412, GO:0006605, GO:0005634, GO:0003735, GO:0005737, GO:0034655, GO:0030154	29.9257	100	8.33	93.1443	0.00757576	0.0926009	0.159127	1.94506	1591.27	19450.6	93.1443	1138.53					Single Protein		P61247	2	3	3	2	3	2	3	4	100	Doubtful
HM	P26038	Moesin (MOES_HUMAN)	MSN	X	GO:0008283, GO:0007010, GO:0006461, GO:0009056, GO:0040011, GO:0022607, GO:0005198, GO:0048856, GO:0007155, GO:0005576, GO:0043226, GO:0005575, GO:0003674, GO:0005623, GO:0016192, GO:0003723, GO:0005829, GO:0008150, GO:0065003, GO:0000902, GO:0006810, GO:0005622, GO:0005886, GO:0002376, GO:0048870, GO:0005634, GO:0005615, GO:0005856, GO:0005737, GO:0030154, GO:0008092, GO:0019899	67.7778	94.63	27.56	102.931	0.00837176	0.403004	0.175847	8.46499	1758.47	84649.9	102.931	4954.95			Deamidation of Q (Q414-{Q414 Q416})	Deamidation of Q (1)	Single Protein		P26038	15	21	17	13	21	15	22	35	100	Confident
HM	P50552	Vasodilator-stimulated phosphoprotein (VASP_HUMAN)	VASP	19	GO:0009790, GO:0008150, GO:0065003, GO:0007010, GO:0040011, GO:0006461, GO:0034330, GO:0000902, GO:0022607, GO:0048856, GO:0048646, GO:0005576, GO:0043226, GO:0005575, GO:0005622, GO:0005886, GO:0003674, GO:0005623, GO:0005856, GO:0005737, GO:0030154, GO:0005829, GO:0008092	39.8051	67.11	7.63	96.4318	0.00784314	0.113042	0.164743	2.37442	1647.43	23744.2	96.4318	1389.86					Single Protein		P50552	2	4	4	2	4	2	3	6	100	Confident
HM	E9PAV3	Nascent polypeptide-associated complex subunit alpha, muscle-specific form (NACAM_HUMAN)	NACA	12		205.295	70.93	0.72	8.34128	0.000678426	0.014315	0.0142502	0.300683	142.502	3006.83	8.34128	176.003					Related Proteins	Q13765	E9PAV3, Q13765	1	1	1	1	1	1	1	1	100	Doubtful
HM	P41091	Eukaryotic translation initiation factor 2 subunit 3 (IF2G_HUMAN)	EIF2S3	X		51.0772	88.77	3.39	58.6876	0.00477327	0.0435626	0.100261	0.915022	1002.61	9150.22	58.6876	535.605	Acetylation of protein N-term(A2)	Acetylation of protein N-term(1)			Related Proteins	Q2VIR3	P41091, Q2VIR3	1	1	1	1	1	1	2	2	100	Doubtful
HM	P09496	Clathrin light chain A (CLCA_HUMAN)	CLTA	9	GO:0006461, GO:0009056, GO:0022607, GO:0005198, GO:0005794, GO:0043226, GO:0005773, GO:0005575, GO:0003674, GO:0051301, GO:0005623, GO:0016192, GO:0005768, GO:0005829, GO:0031410, GO:0061024, GO:0008150, GO:0065003, GO:0043234, GO:0006810, GO:0005886, GO:0007049, GO:0005622, GO:0002376, GO:0005764, GO:0005856, GO:0005737, GO:0019899	27.06	41.94	19.76	748.737	0.0608974	0.333521	1.27914	7.00553	12791.4	70055.3	748.737	4100.66					Single Protein		P09496	3	3	3	3	3	3	9	9	100	Confident
HM	P47755	F-actin-capping protein subunit alpha-2 (CAZA2_HUMAN)	CAPZA2	7	GO:0008150, GO:0007010, GO:0065003, GO:0006461, GO:0022607, GO:0043234, GO:0005576, GO:0043226, GO:0005575, GO:0005622, GO:0006950, GO:0003674, GO:0002376, GO:0005623, GO:0005856, GO:0005737, GO:0005829, GO:0008092	32.9286	100	32.87	230.2	0.0187229	0.501311	0.393271	10.5299	3932.71	105299	230.2	6163.64	Deamidation of N(N237); Deamidation of Q(Q240)	Deamidation of N(1); Deamidation of Q(1)	Acetylation of K (K13-{K13})	Acetylation of K (1)	Single Protein		P47755	6	8	6	5	6	5	13	15	100	Confident
HM	P47756	F-actin-capping protein subunit beta (CAPZB_HUMAN)	CAPZB	1	GO:0008150, GO:0065003, GO:0007010, GO:0006461, GO:0000902, GO:0022607, GO:0048856, GO:0043234, GO:0005576, GO:0043226, GO:0005575, GO:0003674, GO:0005622, GO:0006950, GO:0005623, GO:0005856, GO:0005737, GO:0005829, GO:0008092	31.3308	100	36.46	465.67	0.0378746	0.778279	0.795547	16.3476	7955.47	163476	465.67	9568.99	Acetylation of protein N-term(S2); Deamidation of N(N77); Deamidation of Q(Q196); Oxidation of M(M197)	Acetylation of protein N-term(1); Deamidation of N(1); Deamidation of Q(1); Oxidation of M(1)			Single Protein		P47756	9	9	9	9	9	9	25	27	100	Confident
HM	Q8TF72	Protein Shroom3 (SHRM3_HUMAN)	SHROOM3	4	GO:0009790, GO:0008150, GO:0000902, GO:0048856, GO:0048646, GO:0043226, GO:0005575, GO:0005622, GO:0005886, GO:0003674, GO:0005623, GO:0005856, GO:0005737, GO:0043473, GO:0030154, GO:0008092	216.724	87.27	0.45	28.232	0.00229621	0.0103324	0.0482313	0.21703	482.313	2170.3	28.232	127.038					Single Protein		Q8TF72	1	1	1	1	1	1	4	4	100	Doubtful
HM	P60709	Actin, cytoplasmic 1 (ACTB_HUMAN)	ACTB	7	GO:0007010, GO:0034330, GO:0022607, GO:0005198, GO:0043167, GO:0006464, GO:0048856, GO:0007155, GO:0005694, GO:0005576, GO:0043226, GO:0005575, GO:0003674, GO:0005654, GO:0005623, GO:0016192, GO:0005829, GO:0008150, GO:0061024, GO:0007165, GO:0000228, GO:0043234, GO:0008134, GO:0006810, GO:0002376, GO:0005622, GO:0005886, GO:0006950, GO:0003677, GO:0005634, GO:0005615, GO:0005856, GO:0005737, GO:…	41.7097	100	93.6	2058.84	0.167453	445295	3.51731	9.35331e+06	35173.1	9.35331e+10	2058.84	5.47492e+09	Acetylation of K(K50, K61, K68, K113, K191, K215, K291, K315); Deamidation of N(N12, N78, N92, N111, N252, N280, N296); Deamidation of Q(Q41, Q49, Q59, Q225, Q246, Q263, Q314); Oxidation of M(M16, M44, M47, M153, M190, M227, M269, M283, M305, M313, M325)	Acetylation of K(8); Deamidation of N(7); Deamidation of Q(7); Oxidation of M(11)	Acetylation of K (K18-{K18}), Deamidation of Q (Q354-{Q353 Q354 Q360})	Acetylation of K (1), Deamidation of Q (1)	Single Protein		P60709	209	226	8	8	8	8	1414	1613	100	Confident
HM	Q14141	Septin-6 (SEPT6_HUMAN)	SEPT6	X	GO:0008150, GO:0043167, GO:0005694, GO:0043234, GO:0043226, GO:0044403, GO:0005575, GO:0003674, GO:0007049, GO:0000003, GO:0005622, GO:0051301, GO:0005623, GO:0005856, GO:0005737, GO:0005929, GO:0030154, GO:0031410	49.6853	89.63	18.2	107.551	0.0087475	0.245197	0.183739	5.1503	1837.39	51503	107.551	3014.71					Single Protein		Q14141	6	7	6	5	6	5	10	13	100	Confident
HM	Q14152	Eukaryotic translation initiation factor 3 subunit A (EIF3A_HUMAN)	EIF3A	10	GO:0022607, GO:0005198, GO:0006464, GO:0009058, GO:0005730, GO:0043226, GO:0005575, GO:0003674, GO:0005623, GO:0003723, GO:0005829, GO:0003729, GO:0034641, GO:0008150, GO:0065003, GO:0007165, GO:0022618, GO:0008135, GO:0043234, GO:0044403, GO:0005622, GO:0006412, GO:0005634, GO:0005856, GO:0005737, GO:0019899	166.468	97.47	2.32	13.6916	0.00111359	0.0156265	0.0233906	0.32823	233.906	3282.3	13.6916	192.128					Single Protein		Q14152	2	4	4	2	4	2	2	4	100	Confident
HM	P14868	Aspartate--tRNA ligase, cytoplasmic (SYDC_HUMAN)	DARS	2	GO:0016810, GO:0008150, GO:0065003, GO:0006461, GO:0022607, GO:0043167, GO:0006520, GO:0006399, GO:0043234, GO:0009058, GO:0005576, GO:0043226, GO:0005575, GO:0005622, GO:0003674, GO:0006412, GO:0044281, GO:0005623, GO:0003723, GO:0005737, GO:0005829, GO:0034641, GO:0016874	57.1	93.21	6.99	87.7591	0.00713776	0.122018	0.149927	2.56297	1499.27	25629.7	87.7591	1500.22					Single Protein		P14868	3	5	5	3	5	3	5	7	100	Confident
HM	P20674	Cytochrome c oxidase subunit 5A, mitochondrial (COX5A_HUMAN)	COX5A	15	GO:0008150, GO:0006091, GO:0055085, GO:0022857, GO:0043167, GO:0043234, GO:0043226, GO:0005576, GO:0006810, GO:0005575, GO:0003674, GO:0005622, GO:0044281, GO:0005623, GO:0005737, GO:0016491, GO:0005739, GO:0034641	16.7517	100	10	81.967	0.00666667	0.128838	0.140032	2.70621	1400.32	27062.1	81.967	1584.07					Single Protein		P20674	1	2	2	1	2	1	1	2	100	Doubtful
HM	Q14974	Importin subunit beta-1 (IMB1_HUMAN)	KPNB1	17	GO:0007010, GO:0009056, GO:0022607, GO:0043167, GO:0007059, GO:0008565, GO:0009058, GO:0005576, GO:0043226, GO:0005575, GO:0003674, GO:0000278, GO:0005654, GO:0044281, GO:0006913, GO:0005623, GO:0003723, GO:0008219, GO:0016192, GO:0140014, GO:0031410, GO:0005829, GO:0034641, GO:0008150, GO:0007165, GO:0005783, GO:0043234, GO:0006259, GO:0044403, GO:0006810, GO:0002376, GO:0007049, GO:0005622, GO:…	97.108	68.26	1.71	41.1206	0.00334448	0.0339338	0.07025	0.712772	702.5	7127.72	41.1206	417.218					Single Protein		Q14974	1	1	1	1	1	1	2	2	100	Doubtful
HM	O15145	Actin-related protein 2/3 complex subunit 3 (ARPC3_HUMAN)	ARPC3	12	GO:0008150, GO:0061024, GO:0007010, GO:0065003, GO:0007165, GO:0006461, GO:0022607, GO:0005198, GO:0043234, GO:0005576, GO:0043226, GO:0006810, GO:0005575, GO:0003674, GO:0002376, GO:0005622, GO:0005623, GO:0016192, GO:0005856, GO:0005737, GO:0005829, GO:0008092	20.5334	100	6.18	207.22	0.0168539	0.100694	0.354013	2.11506	3540.13	21150.6	207.22	1238.04					Single Protein		O15145	1	2	2	1	2	1	3	5	100	Doubtful
HM	O15143	Actin-related protein 2/3 complex subunit 1B (ARC1B_HUMAN)	ARPC1B	7	GO:0008150, GO:0065003, GO:0007010, GO:0007165, GO:0006461, GO:0022607, GO:0005198, GO:0043234, GO:0005576, GO:0043226, GO:0006810, GO:0005575, GO:0003674, GO:0002376, GO:0005622, GO:0005623, GO:0016192, GO:0005856, GO:0005737, GO:0005829, GO:0008092	40.9234	86.56	3.49	38.1834	0.00310559	0.0592537	0.0652321	1.24461	652.321	12446.1	38.1834	728.528					Single Protein		O15143	1	2	2	1	2	1	1	3	100	Doubtful
HM	P30048	Thioredoxin-dependent peroxide reductase, mitochondrial (PRDX3_HUMAN)	PRDX3	10	GO:0008283, GO:0009056, GO:0048856, GO:0006464, GO:0009058, GO:0005576, GO:0043226, GO:0005575, GO:0003674, GO:0005623, GO:0008219, GO:0005768, GO:0016491, GO:0031410, GO:0005829, GO:0034641, GO:0008150, GO:0002376, GO:0000003, GO:0006950, GO:0005622, GO:0007005, GO:0005737, GO:0042592, GO:0005739, GO:0030154, GO:0030234, GO:0019899	27.6752	87.89	4.3	109.289	0.00888889	0.110336	0.186709	2.31759	1867.09	23175.9	109.289	1356.59					Single Protein		P30048	1	3	3	1	3	1	2	4	97.9167	Doubtful
HM	P30050	60S ribosomal protein L12 (RL12_HUMAN)	RPL12	9	GO:0009056, GO:0022607, GO:0005198, GO:0042254, GO:0009058, GO:0005576, GO:0005730, GO:0043226, GO:0005575, GO:0003674, GO:0005623, GO:0003723, GO:0005829, GO:0034641, GO:0019843, GO:0008150, GO:0065003, GO:0022618, GO:0044403, GO:0005840, GO:0006810, GO:0005622, GO:0006412, GO:0006605, GO:0005634, GO:0003735, GO:0005737, GO:0034655	17.8075	100	33.33	316.691	0.0257576	0.425103	0.541031	8.92917	5410.31	89291.7	316.691	5226.66					Single Protein		P30050	4	4	4	4	4	4	6	10	100	Doubtful
HM	P69905	Hemoglobin subunit alpha (HBA_HUMAN)	HBA1	16	GO:0008150, GO:0065003, GO:0006461, GO:0009056, GO:0022607, GO:0043167, GO:0043234, GO:0005840, GO:0043226, GO:0005576, GO:0006810, GO:0005575, GO:0003674, GO:0006950, GO:0005622, GO:0005623, GO:0005615, GO:0016192, GO:0008219, GO:0005737, GO:0016491, GO:0031410, GO:0005829	15.2479	100	16.9	476.217	0.0387324	0.389495	0.813564	8.18125	8135.64	81812.5	476.217	4788.87					Single Protein		P69905	2	3	3	2	3	2	7	10	100	Confident
HM	P08133	Annexin A6 (ANXA6_HUMAN)	ANXA6	5	GO:0008150, GO:0055085, GO:0065003, GO:0022857, GO:0007165, GO:0006461, GO:0022607, GO:0043167, GO:0008289, GO:0043226, GO:0005576, GO:0006810, GO:0005575, GO:0005773, GO:0003674, GO:0005622, GO:0005764, GO:0005623, GO:0005768, GO:0008219, GO:0005737, GO:0042592, GO:0005739, GO:0031410	75.8256	95.39	13.08	68.625	0.00558152	0.136464	0.117238	2.86638	1172.38	28663.8	68.625	1677.83	Deamidation of Q(Q24)	Deamidation of Q(1)			Single Protein		P08133	5	6	6	5	6	5	6	10	100	Confident
HM	P62241	40S ribosomal protein S8 (RS8_HUMAN)	RPS8	1	GO:0009056, GO:0005198, GO:0042254, GO:0009058, GO:0005576, GO:0043226, GO:0005575, GO:0003674, GO:0005654, GO:0005623, GO:0003723, GO:0005829, GO:0034641, GO:0008150, GO:0005783, GO:0044403, GO:0005840, GO:0006810, GO:0005622, GO:0006412, GO:0005634, GO:0006605, GO:0003735, GO:0005737, GO:0034655	24.1902	100	47.6	406.95	0.0330987	0.435036	0.695229	9.13782	6952.29	91378.2	406.95	5348.79	Deamidation of Q(Q111)	Deamidation of Q(1)			Single Protein		P62241	8	10	10	8	10	8	16	20	100	Confident
HM	P67936	Tropomyosin alpha-4 chain (TPM4_HUMAN)	TPM4	19	GO:0008150, GO:0007010, GO:0043167, GO:0005198, GO:0043234, GO:0043226, GO:0005576, GO:0005575, GO:0003674, GO:0005622, GO:0005623, GO:0005856, GO:0005737, GO:0030154, GO:0005829, GO:0008092	28.5045	100	87.9	531.818	0.0432546	5.93281	0.908552	124.617	9085.52	1.24617e+06	531.818	72944.2	Acetylation of K(K13, K76); Deamidation of Q(Q75)	Acetylation of K(2); Deamidation of Q(1)	Acetylation of K (K11-{K11}), Deamidation of Q (Q18-{Q15 Q18 Q19 Q20 Q29 Q32})	Acetylation of K (1), Deamidation of Q (1)	Single Protein		P67936	37	41	26	22	26	22	140	179	100	Confident
HM	P14618	Pyruvate kinase PKM (KPYM_HUMAN)	PKM	15		57.9	94.16	2.07	16.3934	0.00133333	0.0378367	0.0280063	0.794751	280.063	7947.51	16.3934	465.204					Related Proteins	P30613	P14618, P30613	1	1	0	0	0	0	2	2	100	Doubtful
HM	P62258	14-3-3 protein epsilon (1433E_HUMAN)	YWHAE	17	GO:0040011, GO:0022607, GO:0006464, GO:0048856, GO:0043167, GO:0005576, GO:0043226, GO:0003013, GO:0005575, GO:0003674, GO:0000278, GO:0006913, GO:0005623, GO:0003723, GO:0008219, GO:0031410, GO:0005829, GO:0061024, GO:0008150, GO:0055085, GO:0007165, GO:0043234, GO:0044403, GO:0006810, GO:0007005, GO:0007049, GO:0005886, GO:0006950, GO:0005622, GO:0048870, GO:0006605, GO:0005634, GO:0005856, GO:…	29.1554	100	10.2	24.1079	0.00196078	0.149757	0.0411858	3.14561	411.858	31456.1	24.1079	1841.27	Oxidation of M(M124)	Oxidation of M(1)	Acetylation of K (K12-{K12})	Acetylation of K (1)	Single Protein		P62258	2	3	3	2	3	2	1	4	100	Doubtful
HM	P08708	40S ribosomal protein S17 (RS17_HUMAN)	RPS17	15	GO:0009056, GO:0022607, GO:0005198, GO:0042254, GO:0009058, GO:0005576, GO:0043226, GO:0005575, GO:0003674, GO:0005654, GO:0005623, GO:0003723, GO:0005829, GO:0034641, GO:0008150, GO:0065003, GO:0022618, GO:0044403, GO:0005840, GO:0006810, GO:0005622, GO:0002376, GO:0006412, GO:0006605, GO:0005634, GO:0003735, GO:0005737, GO:0042592, GO:0034655	15.5404	100	35.56	227.686	0.0185185	0.185971	0.388977	3.90627	3889.77	39062.7	227.686	2286.52					Single Protein		P08708	2	2	2	2	2	2	3	4	100	Doubtful
HM	P62266	40S ribosomal protein S23 (RS23_HUMAN)	RPS23	5	GO:0008150, GO:0009056, GO:0005198, GO:0042254, GO:0009058, GO:0005840, GO:0044403, GO:0043226, GO:0006810, GO:0005575, GO:0005622, GO:0003674, GO:0006412, GO:0005654, GO:0006605, GO:0005623, GO:0005634, GO:0003723, GO:0003735, GO:0005737, GO:0034655, GO:0005829, GO:0034641	15.7977	100	7.69	171.959	0.013986	0.0746078	0.293773	1.56712	2937.73	15671.2	171.959	917.307					Single Protein		P62266	1	1	1	1	1	1	2	2	100	Doubtful
HM	P62263	40S ribosomal protein S14 (RS14_HUMAN)	RPS14	5	GO:0009056, GO:0022607, GO:0005198, GO:0048856, GO:0042254, GO:0009058, GO:0005576, GO:0005730, GO:0043226, GO:0005575, GO:0003674, GO:0005654, GO:0005623, GO:0003723, GO:0003729, GO:0005829, GO:0034641, GO:0019843, GO:0008150, GO:0065003, GO:0022618, GO:0044403, GO:0005840, GO:0006810, GO:0005622, GO:0002376, GO:0006412, GO:0005634, GO:0006605, GO:0003735, GO:0005737, GO:0042592, GO:0005739, GO:…	16.2625	73.51	25.83	313.838	0.0255255	0.279802	0.536157	5.87717	5361.57	58771.7	313.838	3440.18					Single Protein		P62263	3	5	5	3	5	3	4	6	100	Confident
HM	P62269	40S ribosomal protein S18 (RS18_HUMAN)	RPS18	CHR_HSCHR6_MHC_MCF_CTG1	GO:0009056, GO:0005198, GO:0042254, GO:0009058, GO:0043226, GO:0005576, GO:0005575, GO:0003674, GO:0005654, GO:0005623, GO:0003723, GO:0005829, GO:0034641, GO:0019843, GO:0008150, GO:0044403, GO:0005840, GO:0006810, GO:0005622, GO:0006412, GO:0006605, GO:0005634, GO:0003735, GO:0005737, GO:0034655, GO:0019899	17.7079	100	22.37	202.221	0.0164474	0.211528	0.345473	4.44309	3454.73	44430.9	202.221	2600.74	Acetylation of K(K106); Deamidation of N(N105)	Acetylation of K(1); Deamidation of N(1)			Single Protein		P62269	3	5	5	3	5	3	5	8	100	Confident
HM	P29692	Elongation factor 1-delta (EF1D_HUMAN)	EEF1D	CHR_HSCHR8_3_CTG7	GO:0008150, GO:0007165, GO:0008135, GO:0005783, GO:0043234, GO:0009058, GO:0005730, GO:0043226, GO:0004871, GO:0005575, GO:0003674, GO:0005622, GO:0006412, GO:0005623, GO:0005634, GO:0003677, GO:0003723, GO:0005737, GO:0005829, GO:0034641	31.1028	100	28.83	274.925	0.0223606	0.501311	0.469679	10.5299	4696.79	105299	274.925	6163.64			Acetylation of K (K10-{K10})	Acetylation of K (1)	Single Protein		P29692	6	6	6	6	6	6	13	13	100	Confident
HM	Q9HCN8	Stromal cell-derived factor 2-like protein 1 (SDF2L_HUMAN)	SDF2L1	22	GO:0008150, GO:0016757, GO:0009056, GO:0006464, GO:0005783, GO:0043234, GO:0009058, GO:0043226, GO:0005575, GO:0006950, GO:0003674, GO:0005622, GO:0005623, GO:0008219, GO:0005737, GO:0019899	23.5837	84.16	9.05	132.205	0.0107527	0.136464	0.225858	2.86638	2258.58	28663.8	132.205	1677.83					Single Protein		Q9HCN8	1	2	2	1	2	1	2	3	100	Doubtful
HM	P39023	60S ribosomal protein L3 (RL3_HUMAN)	RPL3	22	GO:0009056, GO:0005198, GO:0042254, GO:0009058, GO:0005730, GO:0043226, GO:0005576, GO:0005575, GO:0003674, GO:0005623, GO:0003723, GO:0005829, GO:0034641, GO:0019843, GO:0008150, GO:0005840, GO:0044403, GO:0006810, GO:0005622, GO:0006412, GO:0005634, GO:0006605, GO:0003735, GO:0005737, GO:0034655	46.0798	100	21.09	121.055	0.0098458	0.241989	0.206809	5.08291	2068.09	50829.1	121.055	2975.26	Deamidation of Q(Q175)	Deamidation of Q(1)	Acetylation of K (K177-{K176 K177}), Deamidation of Q (Q209-{Q203 Q204 N208 Q209 Q213})	Acetylation of K (1), Deamidation of Q (1)	Single Protein		P39023	8	10	10	8	10	8	14	19	100	Confident
HM	P07437	Tubulin beta chain (TBB5_HUMAN)	TUBB	CHR_HSCHR6_MHC_MANN_CTG1	GO:0007010, GO:0022607, GO:0043167, GO:0005198, GO:0005576, GO:0043226, GO:0005575, GO:0005773, GO:0003674, GO:0000278, GO:0051301, GO:0005623, GO:0016192, GO:0030705, GO:0003924, GO:0031410, GO:0008150, GO:0043234, GO:0006810, GO:0005622, GO:0002376, GO:0006950, GO:0007049, GO:0005764, GO:0005635, GO:0005634, GO:0005856, GO:0005737, GO:0019899	49.639	72.07	59.91	889.896	0.0723784	5.07832	1.52029	106.669	15202.9	1.06669e+06	889.896	62438.3	Deamidation of N(N89, N165, N256, N337); Deamidation of Q(Q8, Q83); Oxidation of M(M73)	Deamidation of N(4); Deamidation of Q(2); Oxidation of M(1)			Single Protein		P07437	29	29	3	3	5	5	115	125	100	Confident
HM	P0DMV8	Heat shock 70 kDa protein 1A (HS71A_HUMAN)	HSPA1A	CHR_HSCHR6_MHC_APD_CTG1		70.009	90.33	13.26	99.9055	0.00812567	0.220168	0.170678	4.62458	1706.78	46245.8	99.9055	2706.98			Deamidation of N (N57-{N57 Q58 N62 Q64 N65})	Deamidation of N (1)	Related Proteins	P0DMV9	P0DMV8, P0DMV9	7	8	4	3	6	5	22	23	100	Confident
HM	Q9Y490	Talin-1 (TLN1_HUMAN)	TLN1	9	GO:0007010, GO:0006461, GO:0034330, GO:0022607, GO:0043167, GO:0005198, GO:0008289, GO:0007155, GO:0043226, GO:0005576, GO:0005575, GO:0003674, GO:0005623, GO:0016192, GO:0005829, GO:0008150, GO:0065003, GO:0007165, GO:0044403, GO:0006810, GO:0006950, GO:0005886, GO:0005622, GO:0005856, GO:0005737, GO:0008092	269.599	83.83	1.89	12.0257	0.000978091	0.0359187	0.0205446	0.754463	205.446	7544.63	12.0257	441.622					Single Protein		Q9Y490	4	7	7	4	7	4	4	7	100	Confident
HM	Q8NC51	Plasminogen activator inhibitor 1 RNA-binding protein (PAIRB_HUMAN)	SERBP1	1	GO:0008150, GO:0005576, GO:0043226, GO:0005575, GO:0005622, GO:0003674, GO:0005886, GO:0005634, GO:0005623, GO:0003723, GO:0008219, GO:0005737, GO:0005829, GO:0003729	44.9385	91.91	18.63	140.437	0.0114222	0.190577	0.239921	4.00303	2399.21	40030.3	140.437	2343.16					Single Protein		Q8NC51	5	6	6	5	6	5	8	9	100	Confident
HM	P32119	Peroxiredoxin-2 (PRDX2_HUMAN)	PRDX2	19		21.8782	82.83	5.56	87.4648	0.00711382	0.232847	0.149424	4.89089	1494.24	48908.9	87.4648	2862.86	Deamidation of Q(Q140)	Deamidation of Q(1)			Related Proteins	Q06830	P32119, Q06830	2	2	0	0	0	0	4	4	100	Confident
HM	P15880	40S ribosomal protein S2 (RS2_HUMAN)	RPS2	16	GO:0009056, GO:0006464, GO:0005198, GO:0042254, GO:0009058, GO:0005576, GO:0043226, GO:0005575, GO:0003674, GO:0005654, GO:0005623, GO:0003723, GO:0005829, GO:0003729, GO:0034641, GO:0008150, GO:0044403, GO:0005840, GO:0006810, GO:0005622, GO:0006412, GO:0005634, GO:0006605, GO:0003735, GO:0005737, GO:0034655, GO:0019899	31.3046	100	13.31	160.857	0.013083	0.154782	0.274806	3.25116	2748.06	32511.6	160.857	1903.05					Single Protein		P15880	3	4	4	3	4	3	6	9	100	Confident
HM	P31939	Bifunctional purine biosynthesis protein PURH (PUR9_HUMAN)	ATIC	2	GO:0016810, GO:0008150, GO:0048856, GO:0009058, GO:0043226, GO:0005576, GO:0005575, GO:0003674, GO:0005622, GO:0044281, GO:0005623, GO:0005737, GO:0051186, GO:0005739, GO:0005829, GO:0034641	64.5753	100	21.11	121.175	0.00985561	0.32763	0.207015	6.88178	2070.15	68817.8	121.175	4028.22	Deamidation of Q(Q5)	Deamidation of Q(1)			Single Protein		P31939	8	11	11	8	11	8	14	17	100	Confident
HM	Q16643	Drebrin (DREB_HUMAN)	DBN1	5	GO:0008283, GO:0008150, GO:0007010, GO:0007267, GO:0048856, GO:0043226, GO:0005575, GO:0005622, GO:0003674, GO:0005886, GO:0005623, GO:0005856, GO:0005737, GO:0030154, GO:0008092	71.3854	61.94	6.63	124.888	0.0101575	0.175372	0.213357	3.68365	2133.57	36836.5	124.888	2156.21	Deamidation of N(N84)	Deamidation of N(1)			Single Protein		Q16643	4	6	6	4	6	4	7	10	100	Confident
HM	O75369	Filamin-B (FLNB_HUMAN)	FLNB	3	GO:0008150, GO:0007010, GO:0007165, GO:0000902, GO:0048856, GO:0043226, GO:0005576, GO:0005575, GO:0003674, GO:0005622, GO:0005886, GO:0005623, GO:0005634, GO:0003723, GO:0005856, GO:0005737, GO:0030154, GO:0005829, GO:0008092	277.99	83.36	1.54	8.5028	0.000691563	0.0192118	0.0145261	0.40354	145.261	4035.4	8.5028	236.211					Single Protein		O75369	2	5	5	2	5	2	2	5	98.2906	Doubtful
HM	P18077	60S ribosomal protein L35a (RL35A_HUMAN)	RPL35A	3	GO:0008150, GO:0009056, GO:0005198, GO:0042254, GO:0009058, GO:0005840, GO:0044403, GO:0043226, GO:0005576, GO:0006810, GO:0005575, GO:0003674, GO:0005622, GO:0006412, GO:0006605, GO:0005623, GO:0003723, GO:0003735, GO:0005737, GO:0005739, GO:0034655, GO:0005829, GO:0034641	12.5298	100	15.45	335.32	0.0272727	0.211528	0.572857	4.44309	5728.57	44430.9	335.32	2600.74					Single Protein		P18077	2	3	3	2	3	2	3	6	100	Doubtful
HM	P68371	Tubulin beta-4B chain (TBB4B_HUMAN)	TUBB4B	9	GO:0007010, GO:0022607, GO:0005198, GO:0043167, GO:0043226, GO:0005576, GO:0005773, GO:0005575, GO:0003674, GO:0000278, GO:0005623, GO:0003723, GO:0016192, GO:0003924, GO:0031410, GO:0005829, GO:0008150, GO:0051082, GO:0006810, GO:0005622, GO:0002376, GO:0006950, GO:0007049, GO:0005764, GO:0005634, GO:0005856, GO:0005737	49.799	71.91	63.37	271.659	0.022095	5.46861	0.4641	114.867	4641	1.14867e+06	271.659	67236.8	Deamidation of N(N89, N165, N256, N337); Deamidation of Q(Q8, Q83)	Deamidation of N(4); Deamidation of Q(2)			Single Protein		P68371	30	31	4	3	7	6	94	107	100	Confident
HM	Q14005	Pro-interleukin-16 (IL16_HUMAN)	IL16	15	GO:0008150, GO:0040011, GO:0009058, GO:0043226, GO:0005576, GO:0044403, GO:0005575, GO:0006810, GO:0005622, GO:0002376, GO:0003674, GO:0005886, GO:0005654, GO:0048870, GO:0005623, GO:0005634, GO:0005615, GO:0005737, GO:0005829, GO:0034641	141.665	79.43	1.13	23.2421	0.00189036	0.0163476	0.0397065	0.343377	397.065	3433.77	23.2421	200.994					Single Protein		Q14005	1	3	3	1	3	1	2	4	100	Doubtful
HM	Q02878	60S ribosomal protein L6 (RL6_HUMAN)	RPL6	12	GO:0009056, GO:0022607, GO:0005198, GO:0042254, GO:0009058, GO:0043226, GO:0005575, GO:0003674, GO:0005623, GO:0003723, GO:0005829, GO:0034641, GO:0008150, GO:0065003, GO:0022618, GO:0005840, GO:0044403, GO:0006810, GO:0005622, GO:0006412, GO:0006605, GO:0003677, GO:0005634, GO:0003735, GO:0005737, GO:0034655	32.7076	100	30.9	336.515	0.0273699	0.356291	0.574898	7.48381	5748.98	74838.1	336.515	4380.62	Deamidation of N(N101, N279)	Deamidation of N(2)			Single Protein		Q02878	9	12	12	9	12	9	23	35	100	Confident
HM	Q99829	Copine-1 (CPNE1_HUMAN)	CPNE1	20	GO:0043167, GO:0048856, GO:0008289, GO:0009058, GO:0043226, GO:0005576, GO:0005575, GO:0005773, GO:0003674, GO:0005654, GO:0005623, GO:0016192, GO:0005829, GO:0031410, GO:0034641, GO:0008150, GO:0007165, GO:0000902, GO:0008233, GO:0008134, GO:0006810, GO:0002376, GO:0005622, GO:0005886, GO:0040007, GO:0005764, GO:0005635, GO:0005634, GO:0005737, GO:0006629, GO:0030154	59.0215	50.09	8.01	68.5598	0.00557621	0.105295	0.117127	2.2117	1171.27	22117	68.5598	1294.61					Single Protein		Q99829	2	2	2	2	2	2	2	2	100	Doubtful
HM	Q15366	Poly(rC)-binding protein 2 (PCBP2_HUMAN)	PCBP2	12	GO:0008150, GO:0009056, GO:0006397, GO:0009058, GO:0005576, GO:0043226, GO:0044403, GO:0005575, GO:0005622, GO:0002376, GO:0003674, GO:0006950, GO:0005654, GO:0006412, GO:0005634, GO:0005623, GO:0003677, GO:0003723, GO:0005737, GO:0005829, GO:0034641, GO:0019899	38.5556	78.9	12.05	65.5614	0.00533234	0.268961	0.112004	5.64946	1120.04	56494.6	65.5614	3306.89					Single Protein		Q15366	3	4	1	1	4	3	4	6	100	Confident
HM	P46940	Ras GTPase-activating-like protein IQGAP1 (IQGA1_HUMAN)	IQGAP1	15	GO:0040011, GO:0034330, GO:0022607, GO:0048856, GO:0006464, GO:0043167, GO:0007155, GO:0008289, GO:0005576, GO:0043226, GO:0005575, GO:0003674, GO:0005623, GO:0016192, GO:0031410, GO:0005829, GO:0008150, GO:0007165, GO:0000902, GO:0043234, GO:0006810, GO:0002376, GO:0040007, GO:0005886, GO:0005622, GO:0048870, GO:0005634, GO:0005856, GO:0005737, GO:0030154, GO:0030234, GO:0019899	189.134	91.61	13.46	62.7994	0.0051077	0.17515	0.107286	3.67899	1072.86	36789.9	62.7994	2153.48			Deamidation of N (N121-{N115 Q118 N121})	Deamidation of N (1)	Single Protein		P46940	15	23	23	15	23	15	30	45	100	Confident
HM	P19338	Nucleolin (NUCL_HUMAN)	NCL	2	GO:0008150, GO:0048856, GO:0048646, GO:0009058, GO:0005576, GO:0043226, GO:0005730, GO:0005575, GO:0005622, GO:0003674, GO:0005654, GO:0006412, GO:0005634, GO:0005623, GO:0003677, GO:0003723, GO:0005737, GO:0003729, GO:0034641, GO:0019899	76.5684	83.24	12.96	48.5422	0.00394811	0.106266	0.0829291	2.2321	829.291	22321	48.5422	1306.55					Single Protein		P19338	5	6	6	5	6	5	5	8	100	Confident
HM	O43707	Alpha-actinin-4 (ACTN4_HUMAN)	ACTN4	CHR_HG26_PATCH	GO:0007010, GO:0040011, GO:0034330, GO:0022607, GO:0043167, GO:0048856, GO:0007155, GO:0009058, GO:0005576, GO:0043226, GO:0005575, GO:0003674, GO:0005654, GO:0005623, GO:0008219, GO:0016192, GO:0003723, GO:0030705, GO:0005829, GO:0031410, GO:0034641, GO:0008150, GO:0055085, GO:0007165, GO:0000902, GO:0000988, GO:0008134, GO:0043234, GO:0006810, GO:0005622, GO:0006950, GO:0048870, GO:0005634, GO:…	104.788	91.55	25.91	106.865	0.00869171	0.489625	0.182567	10.2844	1825.67	102844	106.865	6019.96			Deamidation of Q (Q653-{Q653 Q657 N659 Q666})	Deamidation of Q (1)	Single Protein		O43707	18	23	16	13	23	18	42	60	100	Confident
HM	P08670	Vimentin (VIME_HUMAN)	VIM	10	GO:0008150, GO:0007010, GO:0007165, GO:0005198, GO:0048856, GO:0043226, GO:0044403, GO:0005576, GO:0005575, GO:0005886, GO:0005622, GO:0003674, GO:0005777, GO:0005623, GO:0005856, GO:0003723, GO:0005737, GO:0030154, GO:0005829	53.6191	92.7	51.29	324.097	0.02636	1.00257	0.553685	21.0587	5536.85	210587	324.097	12326.6	Deamidation of N(N350); Deamidation of Q(Q81)	Deamidation of N(1); Deamidation of Q(1)			Single Protein		P08670	19	22	22	19	22	19	46	55	100	Confident
HM	P00738	Haptoglobin (HPT_HUMAN)	HP	16	GO:0008150, GO:0009056, GO:0043234, GO:0005576, GO:0043226, GO:0005575, GO:0006810, GO:0005622, GO:0002376, GO:0006950, GO:0003674, GO:0005623, GO:0005615, GO:0008219, GO:0016192, GO:0005737, GO:0031410	45.1766	79.8	15.02	175.192	0.014249	0.315369	0.299296	6.62425	2992.96	66242.5	175.192	3877.48					Single Protein		P00738	5	8	8	5	8	5	9	14	100	Confident
HM	P62191	26S proteasome regulatory subunit 4 (PRS4_HUMAN)	PSMC1	14	GO:0016887, GO:0006461, GO:0009056, GO:0022607, GO:0043167, GO:0048856, GO:0006464, GO:0006520, GO:0009058, GO:0043226, GO:0005575, GO:0000278, GO:0003674, GO:0005654, GO:0044281, GO:0005623, GO:0003723, GO:0008219, GO:0005829, GO:0034641, GO:0008150, GO:0055085, GO:0065003, GO:0007165, GO:0007267, GO:0043234, GO:0008134, GO:0006457, GO:0006810, GO:0007049, GO:0002376, GO:0005622, GO:0006950, GO:…	49.1537	91.36	7.05	45.8771	0.00373134	0.0734189	0.0783759	1.54215	783.759	15421.5	45.8771	902.689					Single Protein		P62191	2	3	3	2	3	2	2	3	100	Confident
HM	P49368	T-complex protein 1 subunit gamma (TCPG_HUMAN)	CCT3	1	GO:0006461, GO:0022607, GO:0043167, GO:0009058, GO:0005576, GO:0043226, GO:0005575, GO:0003674, GO:0005623, GO:0003723, GO:0005829, GO:0034641, GO:0008150, GO:0065003, GO:0051082, GO:0043234, GO:0006259, GO:0006457, GO:0006810, GO:0005622, GO:0000003, GO:0005886, GO:0005856, GO:0005737, GO:0051276, GO:0042592	60.4953	92.29	10.46	28.5174	0.00231942	0.105295	0.0487188	2.2117	487.188	22117	28.5174	1294.61					Single Protein		P49368	3	3	3	3	3	3	3	5	100	Doubtful
HM	P25398	40S ribosomal protein S12 (RS12_HUMAN)	RPS12	6	GO:0008150, GO:0009056, GO:0005198, GO:0042254, GO:0009058, GO:0005840, GO:0044403, GO:0043226, GO:0006810, GO:0005575, GO:0005622, GO:0003674, GO:0006412, GO:0005654, GO:0006605, GO:0005623, GO:0005634, GO:0003723, GO:0003735, GO:0005737, GO:0034655, GO:0005829, GO:0034641	14.5055	100	73.48	395.087	0.0321338	1.51189	0.674963	31.7568	6749.63	317568	395.087	18588.7	Deamidation of N(N55)	Deamidation of N(1)	Acetylation of K (K23-{K23})	Acetylation of K (1)	Single Protein		P25398	8	11	11	8	11	8	9	18	100	Confident
HM	P42766	60S ribosomal protein L35 (RL35_HUMAN)	RPL35	9	GO:0008150, GO:0009056, GO:0005198, GO:0042254, GO:0009058, GO:0005730, GO:0043226, GO:0044403, GO:0005840, GO:0005575, GO:0006810, GO:0003674, GO:0005622, GO:0006412, GO:0005623, GO:0005634, GO:0006605, GO:0003723, GO:0003735, GO:0005737, GO:0034655, GO:0003729, GO:0005829, GO:0034641	14.5426	100	21.95	99.9598	0.00813008	0.122018	0.17077	2.56297	1707.7	25629.7	99.9598	1500.22					Single Protein		P42766	2	2	2	2	2	2	1	4	100	Doubtful
HM	P08865	40S ribosomal protein SA (RSSA_HUMAN)	RPSA	3	GO:0009056, GO:0022607, GO:0005198, GO:0042254, GO:0007155, GO:0009058, GO:0005576, GO:0043226, GO:0005575, GO:0003674, GO:0005654, GO:0006913, GO:0005623, GO:0003723, GO:0005829, GO:0034641, GO:0008150, GO:0065003, GO:0022618, GO:0044403, GO:0005840, GO:0006810, GO:0005886, GO:0005622, GO:0006412, GO:0006605, GO:0005634, GO:0003735, GO:0005737, GO:0034655	32.8334	75.59	5.42	55.1348	0.0044843	0.089023	0.0941917	1.8699	941.917	18699	55.1348	1094.54			Acetylation of K (K11-{K11 K17})	Acetylation of K (1)	Single Protein		P08865	1	1	1	1	1	1	1	1	100	Doubtful
HM	P38646	Stress-70 protein, mitochondrial (GRP75_HUMAN)	HSPA9	5	GO:0008150, GO:0048856, GO:0043167, GO:0051082, GO:0006457, GO:0043226, GO:0005730, GO:0005576, GO:0006810, GO:0005575, GO:0003674, GO:0002376, GO:0005622, GO:0006913, GO:0005634, GO:0005623, GO:0003723, GO:0008219, GO:0005737, GO:0042592, GO:0005739, GO:0030154, GO:0019899	73.6348	93.08	18.56	149.249	0.012139	0.295268	0.254976	6.20202	2549.76	62020.2	149.249	3630.33					Single Protein		P38646	10	11	10	9	10	9	21	27	100	Confident
HM	Q9UQ80	Proliferation-associated protein 2G4 (PA2G4_HUMAN)	PA2G4	12	GO:0008283, GO:0042254, GO:0009058, GO:0005576, GO:0005730, GO:0043226, GO:0005773, GO:0005575, GO:0003674, GO:0005623, GO:0008219, GO:0016192, GO:0003723, GO:0001071, GO:0031410, GO:0034641, GO:0008150, GO:0006810, GO:0007049, GO:0002376, GO:0005622, GO:0006412, GO:0005764, GO:0005634, GO:0003677, GO:0005737, GO:0030154, GO:0019899	43.7592	92.13	3.05	33.8707	0.00275482	0.0427539	0.0578643	0.898035	578.643	8980.35	33.8707	525.661					Single Protein		Q9UQ80	1	4	4	1	4	1	1	4	100	Doubtful
HM	P04406	Glyceraldehyde-3-phosphate dehydrogenase (G3P_HUMAN)	GAPDH	12	GO:0007010, GO:0009056, GO:0006464, GO:0009058, GO:0043226, GO:0005576, GO:0005575, GO:0003674, GO:0044281, GO:0005623, GO:0008219, GO:0016491, GO:0006914, GO:0051186, GO:0005829, GO:0034641, GO:0008150, GO:0006091, GO:0043234, GO:0002376, GO:0005622, GO:0006950, GO:0005886, GO:0006412, GO:0005635, GO:0005811, GO:0005634, GO:0005975, GO:0005856, GO:0005737, GO:0008092	36.0304	88.66	31.34	187.669	0.0152637	0.467799	0.320611	9.82601	3206.11	98260.1	187.669	5751.62					Single Protein		P04406	6	6	6	6	6	6	12	12	100	Confident
HM	P26641	Elongation factor 1-gamma (EF1G_HUMAN)	EEF1G	11	GO:0008150, GO:0005783, GO:0008135, GO:0009058, GO:0044403, GO:0043226, GO:0005576, GO:0005575, GO:0003674, GO:0005622, GO:0006412, GO:0005634, GO:0005623, GO:0003723, GO:0005737, GO:0005829, GO:0034641	50.0871	90.85	16.93	153.301	0.0124685	0.297799	0.261898	6.2552	2618.98	62552	153.301	3661.46	Acetylation of protein N-term(A2); Deamidation of Q(Q268)	Acetylation of protein N-term(1); Deamidation of Q(1)			Single Protein		P26641	6	7	7	6	7	6	12	13	100	Confident
HM	P26639	Threonine--tRNA ligase, cytoplasmic (SYTC_HUMAN)	TARS	5	GO:0008150, GO:0043167, GO:0006399, GO:0006520, GO:0009058, GO:0043226, GO:0005576, GO:0005575, GO:0003674, GO:0005622, GO:0006412, GO:0044281, GO:0005623, GO:0005856, GO:0005737, GO:0005829, GO:0034641, GO:0016874	83.3819	94.47	13.97	89.7505	0.00729973	0.184907	0.153329	3.88392	1533.29	38839.2	89.7505	2273.44					Single Protein		P26639	7	9	9	7	9	7	12	20	100	Confident
HM	O60814	Histone H2B type 1-K (H2B1K_HUMAN)	HIST1H2BK	6		13.8816	100	19.05	341.529	0.0277778	0.178769	0.583465	3.75499	5834.65	37549.9	341.529	2197.97					Related Proteins	P06899, P23527, P33778, P57053, P58876, P62807, Q16778, Q5QNW6, Q8N257, Q93079, Q99877, Q99879, Q99880	O60814, P06899, P23527, P33778, P57053, P58876, P62807, Q16778, Q5QNW6, Q8N257, Q93079, Q99877, Q99879, Q99880	2	2	2	2	2	2	5	5	100	Confident
HM	Q9UHB6	LIM domain and actin-binding protein 1 (LIMA1_HUMAN)	LIMA1	12	GO:0005623, GO:0008150, GO:0005856, GO:0007010, GO:0005737, GO:0022607, GO:0043167, GO:0008092, GO:0043226, GO:0005575, GO:0003674, GO:0005622	85.1734	100	8.3	49.947	0.00406236	0.0881713	0.0853289	1.85201	853.289	18520.1	49.947	1084.07					Single Protein		Q9UHB6	4	7	7	4	7	4	5	10	100	Confident
HM	P49327	Fatty acid synthase (FAS_HUMAN)	FASN	17	GO:0016746, GO:0016829, GO:0048856, GO:0043167, GO:0005794, GO:0009058, GO:0005576, GO:0043226, GO:0005575, GO:0003674, GO:0044281, GO:0005623, GO:0003723, GO:0016491, GO:0051186, GO:0005829, GO:0031410, GO:0034641, GO:0008150, GO:0006790, GO:0005622, GO:0005886, GO:0005737, GO:0005739, GO:0006629, GO:0030154	273.254	80.92	1.71	11.093	0.000902231	0.0331204	0.0189511	0.695686	189.511	6956.86	11.093	407.217					Single Protein		P49327	3	4	4	3	4	3	3	4	98.2979	Doubtful
HM	Q9UHD8	Septin-9 (SEPT9_HUMAN)	SEPT9	CHR_HSCHR17_3_CTG4	GO:0008150, GO:0065003, GO:0006461, GO:0022607, GO:0043167, GO:0043234, GO:0043226, GO:0005575, GO:0007049, GO:0005622, GO:0003674, GO:0051301, GO:0005623, GO:0005856, GO:0005737, GO:0003924, GO:0005929	65.3608	94.03	6.31	74.3802	0.00604961	0.114445	0.12707	2.4039	1270.7	24039	74.3802	1407.11	Deamidation of N(N384)	Deamidation of N(1)			Single Protein		Q9UHD8	4	7	7	4	7	4	7	11	100	Confident
HM	P35527	Keratin, type I cytoskeletal 9 (K1C9_HUMAN)	KRT9	17	GO:0008150, GO:0007010, GO:0048856, GO:0005198, GO:0043226, GO:0005576, GO:0005575, GO:0005622, GO:0003674, GO:0000003, GO:0005623, GO:0005634, GO:0005615, GO:0008219, GO:0005856, GO:0005737, GO:0030154, GO:0005829	62.0268	68.38	33.87	546.264	0.0444296	1.70005	0.933232	35.7092	9332.32	357092	546.264	20902.3	Deamidation of Q(Q385, Q462); Oxidation of M(M245, M326)	Deamidation of Q(2); Oxidation of M(2)	Deamidation of N (N200-{N200 N206 Q214 N222 N223})	Deamidation of N (1)	Single Protein		P35527	22	30	30	22	30	22	60	76	100	Confident
HM	P23528	Cofilin-1 (COF1_HUMAN)	CFL1	11	GO:0009790, GO:0007010, GO:0006461, GO:0040011, GO:0034330, GO:0022607, GO:0006464, GO:0048856, GO:0043167, GO:0007155, GO:0008289, GO:0043226, GO:0005576, GO:0005575, GO:0003674, GO:0000278, GO:0051301, GO:0006913, GO:0005623, GO:0008219, GO:0008150, GO:0055085, GO:0065003, GO:0007165, GO:0000902, GO:0007267, GO:0048646, GO:0044403, GO:0006810, GO:0005886, GO:0007049, GO:0006950, GO:0040007, GO:…	18.4907	100	84.34	1146.45	0.0932448	1.39503	1.95858	29.3022	19585.8	293022	1146.45	17151.9	Deamidation of Q(Q62)	Deamidation of Q(1)	Acetylation of K (K13-{K13 K19})	Acetylation of K (1)	Single Protein		P23528	11	11	11	11	11	11	41	44	100	Confident
HM	P31146	Coronin-1A (COR1A_HUMAN)	CORO1A	16	GO:0008283, GO:0007010, GO:0040011, GO:0006461, GO:0022607, GO:0048856, GO:0007155, GO:0043226, GO:0005576, GO:0005575, GO:0003674, GO:0005623, GO:0008219, GO:0005768, GO:0003723, GO:0016192, GO:0031410, GO:0005829, GO:0061024, GO:0008150, GO:0055085, GO:0065003, GO:0007165, GO:0000902, GO:0043234, GO:0006810, GO:0005622, GO:0005886, GO:0002376, GO:0006950, GO:0048870, GO:0005856, GO:0005737, GO:…	50.9938	70.5	45.99	524.123	0.0426288	1.4089	0.895407	29.5935	8954.07	295935	524.123	17322.5	Deamidation of Q(Q17)	Deamidation of Q(1)			Single Protein		P31146	21	24	24	21	24	21	67	85	100	Confident
HM	P52907	F-actin-capping protein subunit alpha-1 (CAZA1_HUMAN)	CAPZA1	1	GO:0008150, GO:0065003, GO:0007010, GO:0006461, GO:0022607, GO:0043234, GO:0005576, GO:0043226, GO:0005575, GO:0003674, GO:0002376, GO:0005622, GO:0006950, GO:0005623, GO:0005856, GO:0005737, GO:0005829, GO:0008092	32.9023	100	42.31	352.567	0.0286755	0.807769	0.602321	16.967	6023.21	169670	352.567	9931.56	Deamidation of N(N34)	Deamidation of N(1)	Acetylation of K (K13-{K13}), Deamidation of N (N246-{N234 N237 Q240 N246}), Deamidation of Q (Q248-{Q248})	Acetylation of K (1), Deamidation of N (1), Deamidation of Q (1)	Single Protein		P52907	9	12	10	8	10	8	24	27	100	Confident
HM	P35579	Myosin-9 (MYH9_HUMAN)	MYH9	22	GO:0016887, GO:0009790, GO:0007010, GO:0040011, GO:0043167, GO:0048856, GO:0007155, GO:0005576, GO:0043226, GO:0005575, GO:0003674, GO:0051301, GO:0005623, GO:0016192, GO:0003723, GO:0005829, GO:0051604, GO:0061024, GO:0008150, GO:0007165, GO:0000902, GO:0048646, GO:0043234, GO:0006810, GO:0006950, GO:0007049, GO:0000003, GO:0002376, GO:0005886, GO:0005622, GO:0048870, GO:0005634, GO:0005856, GO:…	226.392	96.17	83.06	267.591	0.0217642	12.4413	0.457151	261.326	4571.51	2.61326e+06	267.591	152966	Acetylation of K(K186, K1193, K1754); Deamidation of N(N15, N61, N93, N126, N215, N223, N246, N305, N695, N1023, N1224, N1231, N1712, N1825, N1911); Deamidation of Q(Q23, Q189, Q210, Q213, Q336, Q348, Q875, Q951, Q1077, Q1192, Q1253, Q1279, Q1309, Q1311, Q1419, Q1540, Q1549, Q1684, Q1686, Q1733, Q1742, Q1897); Oxidation of M(M146, M318, M871, M941, M1682)	Acetylation of K(3); Deamidation of N(15); Deamidation of Q(22); Oxidation of M(5)	Acetylation of K (K8-{K8 K14 K29 K30}, K1024-{K1022 K1024}), Deamidation of N (N381-{N359 Q362 N368 Q372 N381}, N727-{Q719 N727}, N1756-{N1756 Q1758 Q1761 N1763 N1767}, N1890-{Q1878 Q1887 N1890}), Deamidation of Q (Q4-{Q3 Q4}, Q168-{Q163 Q168 N183}, Q313-{Q313 Q314 Q320}, Q477-{Q477 Q478 N481 Q489 Q493}, Q986-{Q980 Q986 N987}, Q1186-{Q1186 Q1188}, Q1443-{Q1443 Q1448}, Q1698-{Q1698 Q1700 Q1701})	Acetylation of K (2), Deamidation of N (4), Deamidation of Q (8)	Single Protein		P35579	369	422	364	315	384	334	1758	2081	100	Confident
HM	P35580	Myosin-10 (MYH10_HUMAN)	MYH10	17	GO:0008283, GO:0016887, GO:0009790, GO:0007010, GO:0040011, GO:0022607, GO:0048856, GO:0043167, GO:0007155, GO:0043226, GO:0005576, GO:0005575, GO:0003674, GO:0000278, GO:0051301, GO:0005623, GO:0007009, GO:0016192, GO:0005829, GO:0050877, GO:0061024, GO:0008150, GO:0000902, GO:0048646, GO:0043234, GO:0006810, GO:0005886, GO:0005622, GO:0006950, GO:0007049, GO:0048870, GO:0005634, GO:0005856, GO:…	228.858	96.2	34.62	62.4508	0.00507934	0.681163	0.10669	14.3077	1066.9	143077	62.4508	8374.93	Deamidation of N(N97, N702); Deamidation of Q(Q958, Q1286, Q1547)	Deamidation of N(2); Deamidation of Q(3)	Deamidation of Q (Q484-{Q484 Q485 N488 Q496 Q500}, Q1450-{Q1450 Q1455}, Q1691-{Q1691 Q1693})	Deamidation of Q (3)	Single Protein		P35580	74	93	55	39	55	39	211	273	100	Confident
HM	P02647	Apolipoprotein A-I (APOA1_HUMAN)	APOA1	11	GO:0009790, GO:0008283, GO:0007010, GO:0009056, GO:0040011, GO:0022607, GO:0048856, GO:0043167, GO:0006464, GO:0008289, GO:0007155, GO:0009058, GO:0005576, GO:0043226, GO:0005575, GO:0003674, GO:0044281, GO:0005623, GO:0016192, GO:0005768, GO:0005829, GO:0031410, GO:0008150, GO:0055085, GO:0065003, GO:0007165, GO:0000902, GO:0005783, GO:0006810, GO:0002376, GO:0005622, GO:0005886, GO:0006950, GO:…	30.7589	100	4.49	46.0489	0.00374532	0.0608184	0.0786695	1.27747	786.695	12774.7	46.0489	747.765					Single Protein		P02647	1	2	2	1	2	1	1	2	100	Doubtful
HM	P14649	Myosin light chain 6B (MYL6B_HUMAN)	MYL6B	12	GO:0008150, GO:0005198, GO:0043167, GO:0048856, GO:0043234, GO:0005576, GO:0043226, GO:0005575, GO:0005622, GO:0003674, GO:0005623, GO:0005856, GO:0005737, GO:0005829	22.7497	100	19.23	551.701	0.0448718	0.304321	0.942521	6.39219	9425.21	63921.9	551.701	3741.65					Single Protein		P14649	3	3	1	1	1	1	28	29	100	Confident
HM	P14618	Pyruvate kinase PKM (KPYM_HUMAN)	PKM	15	GO:0009056, GO:0006461, GO:0022607, GO:0043167, GO:0048856, GO:0009058, GO:0005576, GO:0043226, GO:0005575, GO:0003674, GO:0044281, GO:0005623, GO:0003723, GO:0016192, GO:0008219, GO:0051186, GO:0005929, GO:0031410, GO:0005829, GO:0034641, GO:0008150, GO:0006091, GO:0065003, GO:0006810, GO:0002376, GO:0005622, GO:0040007, GO:0006950, GO:0005975, GO:0005634, GO:0005737, GO:0005739, GO:0016301	57.9	94.16	7.53	71.3113	0.0058	0.117859	0.121828	2.4756	1218.28	24756	71.3113	1449.08					Single Protein		P14618	3	5	0	0	0	0	5	7	98.3264	Doubtful
HM	P14625	Endoplasmin (ENPL_HUMAN)	HSP90B1	12	GO:0007010, GO:0009056, GO:0022607, GO:0043167, GO:0006464, GO:0043226, GO:0005576, GO:0005575, GO:0003674, GO:0005623, GO:0008219, GO:0016192, GO:0003723, GO:0005829, GO:0031410, GO:0008150, GO:0007165, GO:0005783, GO:0051082, GO:0043234, GO:0006457, GO:0006810, GO:0005622, GO:0005886, GO:0002376, GO:0006950, GO:0005634, GO:0005737, GO:0042592, GO:0019899	92.4113	91.16	7.6	50.3896	0.00409836	0.128838	0.086085	2.70621	860.85	27062.1	50.3896	1584.07					Single Protein		P14625	6	7	5	4	5	4	11	14	100	Confident
HM	Q9H299	SH3 domain-binding glutamic acid-rich-like protein 3 (SH3L3_HUMAN)	SH3BGRL3	1	GO:0008150, GO:0007010, GO:0040011, GO:0005576, GO:0043226, GO:0005575, GO:0005622, GO:0003674, GO:0005654, GO:0048870, GO:0005623, GO:0005634, GO:0005737, GO:0016491, GO:0042592, GO:0030234	10.4313	64.52	31.18	614.753	0.05	0.519911	1.05024	10.9206	10502.4	109206	614.753	6392.33					Single Protein		Q9H299	2	2	2	2	2	2	4	6	100	Confident
HM	P18124	60S ribosomal protein L7 (RL7_HUMAN)	RPL7	8	GO:0009056, GO:0005198, GO:0042254, GO:0009058, GO:0043226, GO:0005576, GO:0005730, GO:0005575, GO:0003674, GO:0005623, GO:0003723, GO:0003729, GO:0005829, GO:0034641, GO:0008150, GO:0005840, GO:0044403, GO:0006810, GO:0005622, GO:0006412, GO:0003677, GO:0005634, GO:0006605, GO:0003735, GO:0005737, GO:0034655	29.2072	100	35.08	289.67	0.0235599	0.29689	0.49487	6.2361	4948.7	62361	289.67	3650.28					Single Protein		P18124	7	8	8	7	8	7	14	21	100	Confident
HM	Q06830	Peroxiredoxin-1 (PRDX1_HUMAN)	PRDX1	1		22.0963	100	6.03	20.5947	0.00167504	0.105295	0.0351838	2.2117	351.838	22117	20.5947	1294.61					Related Proteins	Q13162	Q06830, Q13162	1	1	0	0	0	0	1	1	100	Doubtful
HM	P62280	40S ribosomal protein S11 (RS11_HUMAN)	RPS11	19	GO:0009056, GO:0005198, GO:0042254, GO:0009058, GO:0005576, GO:0005730, GO:0043226, GO:0005575, GO:0003674, GO:0005654, GO:0005623, GO:0003723, GO:0005829, GO:0034641, GO:0019843, GO:0008150, GO:0044403, GO:0005840, GO:0006810, GO:0005622, GO:0006412, GO:0006605, GO:0005634, GO:0003735, GO:0005737, GO:0030154, GO:0034655	18.419	100	27.22	259.389	0.021097	0.218188	0.443138	4.58298	4431.38	45829.8	259.389	2682.63					Single Protein		P62280	3	3	3	3	3	3	6	8	100	Confident
HM	P09211	Glutathione S-transferase P (GSTP1_HUMAN)	GSTP1	11	GO:0008283, GO:0040011, GO:0043167, GO:0048856, GO:0006464, GO:0009058, GO:0005576, GO:0043226, GO:0005575, GO:0003674, GO:0044281, GO:0005623, GO:0008219, GO:0016192, GO:0016491, GO:0005829, GO:0031410, GO:0034641, GO:0008150, GO:0006790, GO:0007165, GO:0043234, GO:0006810, GO:0005622, GO:0005886, GO:0006950, GO:0002376, GO:0048870, GO:0005634, GO:0005615, GO:0005737, GO:0042592, GO:0005739, GO:…	23.341	80	56.19	395.895	0.0321995	1.33572	0.676343	28.0565	6763.43	280565	395.895	16422.8			Deamidation of N (N205-{N201 N205 N207 Q210}), Deamidation of Q (Q210-{Q210})	Deamidation of N (1), Deamidation of Q (1)	Single Protein		P09211	7	8	8	7	8	7	15	16	100	Confident
HM	P19474	E3 ubiquitin-protein ligase TRIM21 (RO52_HUMAN)	TRIM21	11	GO:0009056, GO:0040011, GO:0006461, GO:0022607, GO:0043167, GO:0006464, GO:0009058, GO:0043226, GO:0005773, GO:0005575, GO:0003674, GO:0005654, GO:0005623, GO:0003723, GO:0006914, GO:0031410, GO:0005829, GO:0034641, GO:0008150, GO:0065003, GO:0007165, GO:0044403, GO:0006950, GO:0007049, GO:0005622, GO:0002376, GO:0005634, GO:0003677, GO:0005737	54.1351	77.47	10.95	61.2525	0.00498188	0.131283	0.104643	2.75758	1046.43	27575.8	61.2525	1614.14	Deamidation of Q(Q68)	Deamidation of Q(1)			Single Protein		P19474	3	4	4	3	4	3	3	7	100	Confident
HM	O75947	ATP synthase subunit d, mitochondrial (ATP5H_HUMAN)	ATP5H	17	GO:0016887, GO:0061024, GO:0008150, GO:0055085, GO:0022857, GO:0043234, GO:0009058, GO:0005576, GO:0043226, GO:0005575, GO:0006810, GO:0003674, GO:0005622, GO:0007005, GO:0005654, GO:0044281, GO:0005634, GO:0005623, GO:0005737, GO:0005739, GO:0005829, GO:0034641	18.4795	100	10.56	76.3668	0.00621118	0.100694	0.130464	2.11506	1304.64	21150.6	76.3668	1238.04					Single Protein		O75947	1	1	1	1	1	1	1	2	100	Doubtful
HM	Q92973	Transportin-1 (TNPO1_HUMAN)	TNPO1	5	GO:0008150, GO:0022607, GO:0008565, GO:0044403, GO:0005576, GO:0043226, GO:0006810, GO:0005575, GO:0003674, GO:0005622, GO:0005635, GO:0006605, GO:0006913, GO:0005623, GO:0005634, GO:0003723, GO:0030705, GO:0005737, GO:0005929, GO:0005829, GO:0019899	102.289	73.05	1.34	18.7425	0.00152439	0.0316052	0.0320194	0.663859	320.194	6638.59	18.7425	388.587					Single Protein		Q92973	1	2	2	1	2	1	1	2	100	Doubtful
HM	P10809	60 kDa heat shock protein, mitochondrial (CH60_HUMAN)	HSPD1	2	GO:0008283, GO:0016887, GO:0006461, GO:0022607, GO:0048856, GO:0043167, GO:0007155, GO:0005794, GO:0008289, GO:0009058, GO:0005576, GO:0043226, GO:0005575, GO:0003674, GO:0005623, GO:0008219, GO:0005768, GO:0003723, GO:0005829, GO:0031410, GO:0051604, GO:0034641, GO:0008150, GO:0055085, GO:0065003, GO:0007165, GO:0051082, GO:0005783, GO:0043234, GO:0044403, GO:0006457, GO:0006259, GO:0006810, GO:…	61.0164	100	20.24	133.24	0.0108369	0.247069	0.227626	5.18962	2276.26	51896.2	133.24	3037.72			Deamidation of N (N103-{Q99 N103 N104 N106})	Deamidation of N (1)	Single Protein		P10809	7	7	7	7	7	7	14	14	100	Confident
HM	P26373	60S ribosomal protein L13 (RL13_HUMAN)	RPL13	16	GO:0008150, GO:0009056, GO:0005198, GO:0042254, GO:0009058, GO:0043226, GO:0044403, GO:0005840, GO:0005575, GO:0006810, GO:0005622, GO:0003674, GO:0006412, GO:0005634, GO:0005623, GO:0006605, GO:0003723, GO:0003735, GO:0005737, GO:0034655, GO:0005829, GO:0034641	24.2465	100	41.71	265.431	0.0215884	0.489625	0.45346	10.2844	4534.6	102844	265.431	6019.96	Deamidation of N(N6); Deamidation of Q(Q149)	Deamidation of N(1); Deamidation of Q(1)			Single Protein		P26373	9	9	9	9	9	9	15	19	100	Confident
HM	P53999	Activated RNA polymerase II transcriptional coactivator p15 (TCP4_HUMAN)	SUB1	5	GO:0008150, GO:0065003, GO:0006461, GO:0007165, GO:0022607, GO:0000988, GO:0004386, GO:0008134, GO:0009058, GO:0043234, GO:0005730, GO:0005576, GO:0043226, GO:0005575, GO:0003674, GO:0005622, GO:0003677, GO:0005634, GO:0005623, GO:0003723, GO:0051276, GO:0001071, GO:0034641	14.3864	100	42.52	430.811	0.0350394	0.701254	0.735993	14.7297	7359.93	147297	430.811	8621.96			Deamidation of Q (Q109-{N106 Q109 Q112 Q116})	Deamidation of Q (1)	Single Protein		P53999	6	6	6	6	6	6	8	8	100	Confident
HM	Q15019	Septin-2 (SEPT2_HUMAN)	SEPT2	2	GO:0008150, GO:0007165, GO:0022607, GO:0043167, GO:0048856, GO:0005694, GO:0043234, GO:0043226, GO:0005576, GO:0005730, GO:0005575, GO:0000003, GO:0005622, GO:0003674, GO:0005886, GO:0007049, GO:0051301, GO:0005623, GO:0005634, GO:0005856, GO:0005737, GO:0005929, GO:0030154, GO:0005829	41.4613	100	44.6	155.763	0.0126687	0.584893	0.266104	12.2855	2661.04	122855	155.763	7191.29			Deamidation of Q (Q5-{Q4 Q5 Q8 N11 N22 N25 Q26}, Q288-{Q285 Q288 Q292 N298})	Deamidation of Q (2)	Single Protein		Q15019	10	13	13	10	13	10	14	23	100	Confident
HM	P42677	40S ribosomal protein S27 (RS27_HUMAN)	RPS27	1		9.45484	100	25	585.479	0.047619	0.333521	1.00023	7.00553	10002.3	70055.3	585.479	4100.66					Related Proteins	Q71UM5	P42677, Q71UM5	2	2	2	2	2	2	5	7	100	Confident
HM	P14317	Hematopoietic lineage cell-specific protein (HCLS1_HUMAN)	HCLS1	3	GO:0008283, GO:0007010, GO:0006461, GO:0022607, GO:0006464, GO:0048856, GO:0009058, GO:0043226, GO:0005575, GO:0003674, GO:0005623, GO:0006913, GO:0008219, GO:0005829, GO:0034641, GO:0008150, GO:0065003, GO:0007165, GO:0008134, GO:0043234, GO:0006810, GO:0002376, GO:0005622, GO:0005886, GO:0005634, GO:0006605, GO:0005737, GO:0042592, GO:0005739, GO:0030154, GO:0008092, GO:0019899	53.981	68.93	9.26	146.807	0.0119403	0.0758359	0.250803	1.59291	2508.03	15929.1	146.807	932.406					Single Protein		P14317	2	2	2	2	2	2	5	5	100	Confident
HM	P36578	60S ribosomal protein L4 (RL4_HUMAN)	RPL4	15	GO:0008150, GO:0009056, GO:0005198, GO:0042254, GO:0009058, GO:0044403, GO:0005840, GO:0043226, GO:0005576, GO:0005730, GO:0006810, GO:0005575, GO:0005622, GO:0003674, GO:0006412, GO:0006605, GO:0005634, GO:0005623, GO:0003723, GO:0003735, GO:0005737, GO:0034655, GO:0005829, GO:0034641	47.6674	100	30.68	163.68	0.0133127	0.287924	0.27963	6.04776	2796.3	60477.6	163.68	3540.04			Acetylation of K (K14-{K14 K20})	Acetylation of K (1)	Single Protein		P36578	10	15	15	10	15	10	19	30	100	Confident
HM	P27635	60S ribosomal protein L10 (RL10_HUMAN)	RPL10	X	GO:0009056, GO:0022607, GO:0005198, GO:0042254, GO:0009058, GO:0043226, GO:0005575, GO:0003674, GO:0005623, GO:0008219, GO:0003723, GO:0005829, GO:0034641, GO:0008150, GO:0065003, GO:0022618, GO:0005783, GO:0043234, GO:0044403, GO:0005840, GO:0006810, GO:0005622, GO:0006412, GO:0006605, GO:0005634, GO:0003735, GO:0005737, GO:0034655	24.5879	100	32.24	119.695	0.0097352	0.238863	0.204485	5.01726	2044.85	50172.6	119.695	2936.83					Single Protein		P27635	4	4	4	4	4	4	4	6	100	Confident
HM	O75083	WD repeat-containing protein 1 (WDR1_HUMAN)	WDR1	4	GO:0007010, GO:0040011, GO:0034330, GO:0022607, GO:0048856, GO:0043226, GO:0005576, GO:0005575, GO:0003674, GO:0005623, GO:0016192, GO:0005829, GO:0050877, GO:0008150, GO:0055085, GO:0000902, GO:0048646, GO:0043234, GO:0006810, GO:0005622, GO:0002376, GO:0048870, GO:0005856, GO:0005737, GO:0030154, GO:0008092	66.1519	89.11	32.01	232.737	0.0189293	0.497747	0.397605	10.4551	3976.05	104551	232.737	6119.83					Single Protein		O75083	10	15	15	10	15	10	24	34	100	Confident
HM	P35232	Prohibitin (PHB_HUMAN)	PHB	17	GO:0008283, GO:0009056, GO:0006464, GO:0009058, GO:0043226, GO:0005576, GO:0005575, GO:0003674, GO:0005654, GO:0005623, GO:0005768, GO:0008219, GO:0001071, GO:0031410, GO:0051604, GO:0034641, GO:0008150, GO:0007165, GO:0006259, GO:0006810, GO:0040007, GO:0002376, GO:0006950, GO:0005622, GO:0007005, GO:0005886, GO:0003677, GO:0005634, GO:0005737, GO:0051276, GO:0005739, GO:0030154, GO:0019899	29.7859	100	20.59	182.316	0.0148284	0.487352	0.311467	10.2367	3114.67	102367	182.316	5992.02	Deamidation of Q(Q142)	Deamidation of Q(1)			Single Protein		P35232	5	5	5	5	5	5	8	9	100	Confident
HM	P01009	Alpha-1-antitrypsin (A1AT_HUMAN)	SERPINA1	14	GO:0008150, GO:0061024, GO:0065003, GO:0006461, GO:0022607, GO:0006464, GO:0005794, GO:0005783, GO:0005576, GO:0043226, GO:0006810, GO:0005575, GO:0005578, GO:0005622, GO:0006950, GO:0002376, GO:0003674, GO:0005623, GO:0005615, GO:0016192, GO:0005737, GO:0031410, GO:0030234, GO:0019899	46.707	84.45	13.4	101.588	0.00826251	0.26638	0.173552	5.59525	1735.52	55952.5	101.588	3275.16					Single Protein		P01009	4	5	5	4	5	4	6	11	100	Confident
HM	P06733	Alpha-enolase (ENOA_HUMAN)	ENO1	1	GO:0009056, GO:0043167, GO:0016829, GO:0009058, GO:0043226, GO:0005576, GO:0005575, GO:0003674, GO:0044281, GO:0005623, GO:0008219, GO:0003723, GO:0051186, GO:0001071, GO:0005829, GO:0051604, GO:0034641, GO:0008150, GO:0006091, GO:0007165, GO:0044403, GO:0005886, GO:0040007, GO:0006950, GO:0005622, GO:0005975, GO:0003677, GO:0005634, GO:0005615, GO:0005737, GO:0019899	47.1393	100	24.65	111.902	0.00910138	0.285556	0.191172	5.99803	1911.72	59980.3	111.902	3510.92			Deamidation of Q (Q298-{Q298 Q305})	Deamidation of Q (1)	Single Protein		P06733	6	8	8	6	8	6	9	15	100	Confident
HM	P06744	Glucose-6-phosphate isomerase (G6PI_HUMAN)	GPI	CHR_HSCHR19_2_CTG3_1	GO:0009790, GO:0009056, GO:0048856, GO:0009058, GO:0005576, GO:0043226, GO:0005575, GO:0003674, GO:0005654, GO:0044281, GO:0005623, GO:0008219, GO:0016192, GO:0051186, GO:0005929, GO:0005829, GO:0031410, GO:0034641, GO:0050877, GO:0016853, GO:0008150, GO:0006091, GO:0048646, GO:0006810, GO:0005622, GO:0006950, GO:0005886, GO:0002376, GO:0005634, GO:0005975, GO:0005615, GO:0005737, GO:0042592, GO:…	63.1072	81.9	12.54	90.5763	0.00736689	0.207723	0.15474	4.36316	1547.4	43631.6	90.5763	2553.96			Acetylation of K (K12-{K12})	Acetylation of K (1)	Single Protein		P06744	5	6	6	5	6	5	8	10	100	Confident
HM	P06748	Nucleophosmin (NPM_HUMAN)	NPM1	5	GO:0008283, GO:0007010, GO:0006461, GO:0022607, GO:0006464, GO:0042254, GO:0009058, GO:0043226, GO:0005730, GO:0005575, GO:0003674, GO:0000278, GO:0005654, GO:0005623, GO:0006913, GO:0003723, GO:0008219, GO:0005829, GO:0034641, GO:0008150, GO:0065003, GO:0007165, GO:0022618, GO:0000988, GO:0051082, GO:0043234, GO:0008134, GO:0006259, GO:0044403, GO:0007568, GO:0006810, GO:0005622, GO:0007049, GO:…	32.5548	78.57	35.03	329.258	0.0267797	0.678804	0.562501	14.2581	5625.01	142581	329.258	8345.93	Deamidation of Q(Q84, Q285)	Deamidation of Q(2)	Deamidation of Q (Q209-{N208 Q209 N210})	Deamidation of Q (1)	Single Protein		P06748	9	9	9	9	9	9	17	22	100	Confident
HM	P62847	40S ribosomal protein S24 (RS24_HUMAN)	RPS24	10	GO:0009056, GO:0005198, GO:0042254, GO:0009058, GO:0043226, GO:0005575, GO:0003674, GO:0005654, GO:0005623, GO:0003723, GO:0005829, GO:0034641, GO:0008150, GO:0044403, GO:0005840, GO:0006810, GO:0002376, GO:0005622, GO:0006412, GO:0006605, GO:0005634, GO:0003735, GO:0005737, GO:0042592, GO:0034655	15.4134	100	26.32	446.813	0.0363409	0.211528	0.76333	4.44309	7633.3	44430.9	446.813	2600.74	Acetylation of protein N-term(M1)	Acetylation of protein N-term(1)			Single Protein		P62847	3	3	3	3	3	3	6	6	100	Confident
HM	P06753	Tropomyosin alpha-3 chain (TPM3_HUMAN)	TPM3	1	GO:0008150, GO:0007010, GO:0005198, GO:0043226, GO:0005576, GO:0005575, GO:0005622, GO:0003674, GO:0005623, GO:0005856, GO:0005737, GO:0005829, GO:0008092	32.9298	100	49.47	560.152	0.0455591	1.7162	0.956958	36.0484	9569.58	360484	560.152	21100.8	Acetylation of K(K113); Deamidation of Q(Q112)	Acetylation of K(1); Deamidation of Q(1)			Single Protein		P06753	23	26	10	7	11	8	97	118	100	Confident
HM	P01023	Alpha-2-macroglobulin (A2MG_HUMAN)	A2M	12	GO:0008150, GO:0007165, GO:0043226, GO:0005576, GO:0005575, GO:0006810, GO:0005622, GO:0003674, GO:0002376, GO:0006950, GO:0005623, GO:0005615, GO:0016192, GO:0005737, GO:0030198, GO:0030154, GO:0031410, GO:0005829, GO:0051604, GO:0030234, GO:0019899	163.188	78.9	3.05	26.4296	0.00214961	0.0563541	0.0451521	1.1837	451.521	11837	26.4296	692.877					Single Protein		P01023	3	3	3	3	3	3	5	5	100	Confident
HM	Q15084	Protein disulfide-isomerase A6 (PDIA6_HUMAN)	PDIA6	2	GO:0008150, GO:0007165, GO:0006464, GO:0005783, GO:0043234, GO:0006457, GO:0043226, GO:0005576, GO:0006810, GO:0005575, GO:0003674, GO:0006950, GO:0005886, GO:0005622, GO:0005623, GO:0005615, GO:0016192, GO:0016491, GO:0005737, GO:0042592, GO:0031410, GO:0005829, GO:0016853	48.0913	83.86	7.05	49.9799	0.00406504	0.0985411	0.0853852	2.06983	853.852	20698.3	49.9799	1211.57					Single Protein		Q15084	2	4	4	2	4	2	2	5	100	Doubtful
HM	P35268	60S ribosomal protein L22 (RL22_HUMAN)	RPL22	1	GO:0009056, GO:0005198, GO:0048856, GO:0043167, GO:0042254, GO:0009058, GO:0005576, GO:0043226, GO:0005575, GO:0003674, GO:0005623, GO:0003723, GO:0005829, GO:0034641, GO:0008150, GO:0044403, GO:0005840, GO:0006810, GO:0002376, GO:0005622, GO:0006412, GO:0005634, GO:0006605, GO:0003735, GO:0005737, GO:0034655, GO:0030154	14.7778	100	10.16	192.11	0.015625	0.193777	0.328199	4.07023	3281.99	40702.3	192.11	2382.49	Deamidation of N(N55)	Deamidation of N(1)			Single Protein		P35268	2	2	2	2	2	2	3	3	100	Confident
HM	P62861	40S ribosomal protein S30 (RS30_HUMAN)	FAU	11	GO:0009056, GO:0005198, GO:0042254, GO:0009058, GO:0005576, GO:0043226, GO:0005575, GO:0003674, GO:0005654, GO:0005623, GO:0003723, GO:0005829, GO:0034641, GO:0008150, GO:0005840, GO:0044403, GO:0006810, GO:0005622, GO:0002376, GO:0006950, GO:0006412, GO:0006605, GO:0005634, GO:0005615, GO:0003735, GO:0005737, GO:0034655	6.64382	100	18.64	590.44	0.0480226	0.389495	1.0087	8.18125	10087	81812.5	590.44	4788.87	Deamidation of N(N44)	Deamidation of N(1)			Single Protein		P62861	3	3	3	3	3	3	4	4	100	Confident
HM	Q9BYX7	Putative beta-actin-like protein 3 (ACTBM_HUMAN)	POTEKP	2		41.9888	100	36.8	203.8	0.0165758	7.88624	0.34817	165.648	3481.7	1.65648e+06	203.8	96961.7	Acetylation of K(K238); Deamidation of N(N12, N92, N252); Deamidation of Q(Q246); Oxidation of M(M1, M227, M229, M325)	Acetylation of K(1); Deamidation of N(3); Deamidation of Q(1); Oxidation of M(4)	Acetylation of K (K18-{K18}), Deamidation of Q (Q354-{Q353 Q354 Q360})	Acetylation of K (1), Deamidation of Q (1)	Single Protein		Q9BYX7	37	42	3	2	3	2	223	262	98.3122	Doubtful
HM	P01876	Immunoglobulin heavy constant alpha 1 (IGHA1_HUMAN)	IGHA1	CHR_HSCHR14_3_CTG1	GO:0008150, GO:0061024, GO:0007165, GO:0040011, GO:0006464, GO:0043234, GO:0005576, GO:0043226, GO:0005575, GO:0006810, GO:0003674, GO:0002376, GO:0005886, GO:0006950, GO:0048870, GO:0005623, GO:0005615, GO:0016192, GO:0042592	37.6306	67.71	17.85	189.484	0.0154114	0.649648	0.323713	13.6457	3237.13	136457	189.484	7987.46					Single Protein		P01876	5	5	5	5	5	5	8	9	100	Confident
HM	P83731	60S ribosomal protein L24 (RL24_HUMAN)	RPL24	3	GO:0009056, GO:0040011, GO:0022607, GO:0048856, GO:0005198, GO:0042254, GO:0009058, GO:0005576, GO:0043226, GO:0005575, GO:0003674, GO:0000278, GO:0005623, GO:0003723, GO:0140014, GO:0005829, GO:0034641, GO:0008150, GO:0065003, GO:0000902, GO:0022618, GO:0044403, GO:0005840, GO:0006810, GO:0007049, GO:0005622, GO:0006412, GO:0006605, GO:0003735, GO:0005737, GO:0030154, GO:0034655	17.7679	100	29.3	648.688	0.0527601	0.315369	1.10821	6.62425	11082.1	66242.5	648.688	3877.48					Single Protein		P83731	5	7	7	5	7	5	12	14	100	Confident
HM	P46777	60S ribosomal protein L5 (RL5_HUMAN)	RPL5	1	GO:0009056, GO:0022607, GO:0005198, GO:0006464, GO:0042254, GO:0009058, GO:0005730, GO:0043226, GO:0005576, GO:0005575, GO:0003674, GO:0005623, GO:0003723, GO:0003729, GO:0005829, GO:0034641, GO:0019843, GO:0008150, GO:0065003, GO:0022618, GO:0043234, GO:0044403, GO:0005840, GO:0006810, GO:0005622, GO:0006412, GO:0005634, GO:0006605, GO:0003735, GO:0005737, GO:0034655, GO:0030234, GO:0019899	34.3407	88.22	36.36	507.081	0.0412427	0.547587	0.866293	11.5019	8662.93	115019	507.081	6732.62	Acetylation of K(K197); Oxidation of M(M200)	Acetylation of K(1); Oxidation of M(1)			Single Protein		P46777	11	13	13	11	13	11	29	41	100	Confident
HM	P46776	60S ribosomal protein L27a (RL27A_HUMAN)	RPL27A	11	GO:0008150, GO:0009056, GO:0005198, GO:0042254, GO:0005783, GO:0009058, GO:0044403, GO:0005840, GO:0043226, GO:0005575, GO:0006810, GO:0005622, GO:0003674, GO:0006412, GO:0005623, GO:0006605, GO:0003723, GO:0003735, GO:0005737, GO:0034655, GO:0005829, GO:0034641	16.551	100	22.3	207.687	0.0168919	0.149757	0.35481	3.14561	3548.1	31456.1	207.687	1841.27					Single Protein		P46776	2	4	4	2	4	2	3	5	100	Doubtful
HM	P46779	60S ribosomal protein L28 (RL28_HUMAN)	RPL28	19	GO:0008150, GO:0009056, GO:0005198, GO:0042254, GO:0009058, GO:0005840, GO:0043226, GO:0044403, GO:0005576, GO:0006810, GO:0005575, GO:0003674, GO:0007005, GO:0005622, GO:0006412, GO:0006605, GO:0005623, GO:0003723, GO:0003735, GO:0005737, GO:0006914, GO:0034655, GO:0005829, GO:0034641	15.7377	100	7.3	538.47	0.0437956	0.0771051	0.919916	1.61957	9199.16	16195.7	538.47	948.011	Acetylation of protein N-term(S2)	Acetylation of protein N-term(1)			Single Protein		P46779	1	3	3	1	3	1	6	8	100	Doubtful
HM	P46778	60S ribosomal protein L21 (RL21_HUMAN)	RPL21	13	GO:0008150, GO:0009056, GO:0005198, GO:0042254, GO:0009058, GO:0044403, GO:0005840, GO:0043226, GO:0005575, GO:0006810, GO:0005622, GO:0003674, GO:0006412, GO:0005623, GO:0006605, GO:0003723, GO:0003735, GO:0005737, GO:0034655, GO:0005829, GO:0034641	18.5531	100	27.5	384.22	0.03125	0.274275	0.656398	5.76108	6563.98	57610.8	384.22	3372.23	Deamidation of N(N144)	Deamidation of N(1)			Single Protein		P46778	4	4	4	4	4	4	10	13	100	Confident
HM	Q9BQE3	Tubulin alpha-1C chain (TBA1C_HUMAN)	TUBA1C	12	GO:0008150, GO:0007010, GO:0005198, GO:0043167, GO:0043226, GO:0005575, GO:0006810, GO:0005622, GO:0003674, GO:0051301, GO:0005623, GO:0005634, GO:0005856, GO:0030705, GO:0005737, GO:0003924	49.8635	73.72	40.98	171.23	0.0139268	1.23872	0.292528	26.019	2925.28	260190	171.23	15230.1	Deamidation of N(N50, N293)	Deamidation of N(2)			Single Protein		Q9BQE3	14	16	1	1	2	2	64	69	100	Confident
HM	P62826	GTP-binding nuclear protein Ran (RAN_HUMAN)	RAN	12	GO:0007010, GO:0043167, GO:0042254, GO:0009058, GO:0005694, GO:0005576, GO:0005730, GO:0043226, GO:0005575, GO:0003674, GO:0000278, GO:0005654, GO:0044281, GO:0051301, GO:0006913, GO:0005623, GO:0005768, GO:0003723, GO:0003924, GO:0005829, GO:0031410, GO:0034641, GO:0008150, GO:0007165, GO:0000988, GO:0043234, GO:0006259, GO:0044403, GO:0006810, GO:0007049, GO:0005622, GO:0006412, GO:0005635, GO:…	24.4076	76.85	5.09	148.133	0.0120482	0.089023	0.253069	1.8699	2530.69	18699	148.133	1094.54					Single Protein		P62826	1	1	1	1	1	1	2	3	100	Doubtful
HM	P68133	Actin, alpha skeletal muscle (ACTS_HUMAN)	ACTA1	1	GO:0008150, GO:0007010, GO:0022607, GO:0048856, GO:0005198, GO:0043167, GO:0048646, GO:0005576, GO:0043226, GO:0005575, GO:0040007, GO:0005622, GO:0003674, GO:0005623, GO:0005615, GO:0005856, GO:0005737, GO:0030154, GO:0005829, GO:0008092	42.0239	100	66.84	385.852	0.0313827	731.597	0.659186	15367	6591.86	1.5367e+08	385.852	8.99502e+06	Acetylation of K(K52, K63, K86, K217, K293, K317); Deamidation of N(N80, N94, N227, N254); Deamidation of Q(Q43, Q51, Q61, Q248, Q316); Oxidation of M(M46, M49, M192, M229, M301, M315, M327)	Acetylation of K(6); Deamidation of N(4); Deamidation of Q(5); Oxidation of M(7)	Deamidation of N (N299-{N298 N299}), Deamidation of Q (Q362-{Q355 Q356 Q362})	Deamidation of N (1), Deamidation of Q (1)	Single Protein		P68133	106	119	7	7	7	7	675	790	100	Confident
HM	P37802	Transgelin-2 (TAGL2_HUMAN)	TAGLN2	1	GO:0008150, GO:0048856, GO:0005576, GO:0043226, GO:0006810, GO:0005575, GO:0003674, GO:0005622, GO:0005623, GO:0016192, GO:0005737, GO:0030154, GO:0005829	22.3772	100	39.7	328.486	0.0267169	1.22754	0.561182	25.7842	5611.82	257842	328.486	15092.7	Acetylation of protein N-term(A2); Deamidation of Q(Q186)	Acetylation of protein N-term(1); Deamidation of Q(1)			Single Protein		P37802	8	10	8	6	10	8	15	21	100	Confident
HM	P04908	Histone H2A type 1-B/E (H2A1B_HUMAN)	HIST1H2AB	6		14.1269	100	21.54	315.258	0.025641	0.304321	0.538583	6.39219	5385.83	63921.9	315.258	3741.65	Deamidation of Q(Q105)	Deamidation of Q(1)			Related Proteins	P0C0S8, P16104, P20671, Q16777, Q6FI13, Q7L7L0, Q8IUE6, Q93077, Q96KK5, Q96QV6, Q99878, Q9BTM1	P04908, P0C0S8, P16104, P20671, Q16777, Q6FI13, Q7L7L0, Q8IUE6, Q93077, Q96KK5, Q96QV6, Q99878, Q9BTM1	3	3	3	3	3	3	5	5	100	Confident
HM	P24534	Elongation factor 1-beta (EF1B_HUMAN)	EEF1B2	CHR_HSCHR2_6_CTG7_2	GO:0008150, GO:0005783, GO:0008135, GO:0009058, GO:0043234, GO:0043226, GO:0005575, GO:0003674, GO:0005622, GO:0006412, GO:0005623, GO:0003723, GO:0005737, GO:0005829, GO:0034641	24.7483	85.78	9.78	286.672	0.0233161	0.193777	0.489748	4.07023	4897.48	40702.3	286.672	2382.49					Single Protein		P24534	2	2	2	2	2	2	5	6	100	Confident
HM	P78371	T-complex protein 1 subunit beta (TCPB_HUMAN)	CCT2	12	GO:0006461, GO:0022607, GO:0043167, GO:0009058, GO:0043226, GO:0005576, GO:0005575, GO:0005773, GO:0003674, GO:0005623, GO:0016192, GO:0005829, GO:0031410, GO:0034641, GO:0008150, GO:0065003, GO:0051082, GO:0043234, GO:0006259, GO:0006457, GO:0006810, GO:0002376, GO:0005622, GO:0000003, GO:0005764, GO:0005856, GO:0051276, GO:0005737, GO:0042592, GO:0019899	57.4521	100	9.16	34.4721	0.00280374	0.113974	0.0588918	2.39399	588.918	23939.9	34.4721	1401.31			Acetylation of K (K13-{K13})	Acetylation of K (1)	Single Protein		P78371	3	5	5	3	5	3	2	7	100	Doubtful
HM	Q6PKG0	La-related protein 1 (LARP1_HUMAN)	LARP1	5	GO:0008283, GO:0008150, GO:0009056, GO:0007165, GO:0043234, GO:0009058, GO:0044403, GO:0043226, GO:0005575, GO:0006950, GO:0005622, GO:0003674, GO:0006412, GO:0005623, GO:0003723, GO:0005737, GO:0006914, GO:0003729, GO:0034641	123.434	92.97	1.09	12.0658	0.000981354	0.0150642	0.0206131	0.31642	206.131	3164.2	12.0658	185.215					Single Protein		Q6PKG0	1	4	4	1	4	1	1	4	100	Doubtful
HM	P0CG47	Polyubiquitin-B (UBB_HUMAN)	UBB	17		25.7458	100	23.58	71.5869	0.00582242	0.145048	0.122298	3.04669	1222.98	30466.9	71.5869	1783.37					Related and Unrelated Proteins	P0CG48, P62979, P62987	P0CG47, P0CG48, P62979, P62987	2	2	2	2	2	2	6	6	100	Confident
HM	P63261	Actin, cytoplasmic 2 (ACTG_HUMAN)	ACTG1	17	GO:0007010, GO:0034330, GO:0022607, GO:0043167, GO:0005198, GO:0048856, GO:0007155, GO:0043226, GO:0005576, GO:0005575, GO:0003674, GO:0005623, GO:0016192, GO:0005829, GO:0008150, GO:0061024, GO:0007165, GO:0048646, GO:0043234, GO:0006810, GO:0002376, GO:0005622, GO:0006950, GO:0005886, GO:0005634, GO:0005615, GO:0005856, GO:0005737, GO:0042592, GO:0030154, GO:0019899	41.7658	100	93.6	1639.13	0.133317	445295	2.80028	9.35331e+06	28002.8	9.35331e+10	1639.13	5.47492e+09	Acetylation of K(K18, K50, K61, K68, K113, K191, K215, K291, K315); Acetylation of protein N-term(E2); Deamidation of N(N12, N78, N92, N111, N252, N280, N296); Deamidation of Q(Q41, Q49, Q59, Q225, Q246, Q263, Q314); Oxidation of M(M16, M44, M47, M153, M190, M227, M269, M283, M305, M313, M325)	Acetylation of K(9); Acetylation of protein N-term(1); Deamidation of N(7); Deamidation of Q(7); Oxidation of M(11)	Deamidation of Q (Q354-{Q353 Q354 Q360})	Deamidation of Q (1)	Single Protein		P63261	209	226	8	8	8	8	1416	1616	100	Confident
HM	O75955	Flotillin-1 (FLOT1_HUMAN)	FLOT1	CHR_HSCHR6_MHC_APD_CTG1	GO:0006461, GO:0034330, GO:0022607, GO:0006464, GO:0048856, GO:0007155, GO:0005576, GO:0043226, GO:0005773, GO:0005575, GO:0003674, GO:0005623, GO:0007009, GO:0016192, GO:0005768, GO:0031410, GO:0061024, GO:0008150, GO:0065003, GO:0007165, GO:0000902, GO:0007267, GO:0048646, GO:0043234, GO:0006810, GO:0002376, GO:0006950, GO:0005622, GO:0005886, GO:0005764, GO:0005634, GO:0005856, GO:0005815, GO:…	47.3256	100	18.74	70.5454	0.0057377	0.274275	0.120519	5.76108	1205.19	57610.8	70.5454	3372.23	Deamidation of Q(Q202)	Deamidation of Q(1)	Deamidation of Q (Q308-{Q304 Q308})	Deamidation of Q (1)	Single Protein		O75955	6	9	9	6	9	6	6	11	100	Confident
HM	P62136	Serine/threonine-protein phosphatase PP1-alpha catalytic subunit (PP1A_HUMAN)	PPP1CA	11	GO:0009056, GO:0006464, GO:0043167, GO:0048856, GO:0007155, GO:0005694, GO:0009058, GO:0043226, GO:0005576, GO:0005730, GO:0005575, GO:0003674, GO:0005654, GO:0044281, GO:0051301, GO:0005623, GO:0008219, GO:0016791, GO:0005829, GO:0034641, GO:0008150, GO:0006091, GO:0007165, GO:0007267, GO:0000228, GO:0007049, GO:0006950, GO:0005886, GO:0005622, GO:0006412, GO:0005634, GO:0005975, GO:0005737, GO:…	37.4878	87.88	3.03	42.3967	0.00344828	0.0660505	0.0724302	1.38737	724.302	13873.7	42.3967	812.094					Single Protein		P62136	1	1	1	1	1	1	1	1	100	Doubtful
HM	P04264	Keratin, type II cytoskeletal 1 (K2C1_HUMAN)	KRT1	12	GO:0005198, GO:0006464, GO:0048856, GO:0043226, GO:0005576, GO:0005575, GO:0003674, GO:0005623, GO:0016192, GO:0008219, GO:0031410, GO:0005829, GO:0008150, GO:0048646, GO:0006810, GO:0005622, GO:0002376, GO:0006950, GO:0005886, GO:0005634, GO:0005615, GO:0005856, GO:0005737, GO:0042592, GO:0030154	65.999	69.25	47.83	562.605	0.0457587	2.39081	0.961149	50.2183	9611.49	502183	562.605	29395.1			Deamidation of N (N258-{N258 Q260}), Deamidation of Q (Q28-{N26 Q28})	Deamidation of N (1), Deamidation of Q (1)	Single Protein		P04264	35	40	35	31	36	32	133	160	100	Confident
HM	Q562R1	Beta-actin-like protein 2 (ACTBL_HUMAN)	ACTBL2	5	GO:0008150, GO:0005623, GO:0005615, GO:0005856, GO:0005737, GO:0043167, GO:0043226, GO:0005576, GO:0005575, GO:0005622, GO:0003674	41.976	100	55.59	686.085	0.0558017	15.2378	1.1721	320.065	11721	3.20065e+06	686.085	187349	Acetylation of K(K51, K285, K292); Deamidation of N(N200, N253, N281); Deamidation of Q(Q42, Q50, Q247, Q264); Oxidation of M(M45, M48, M154, M191, M284, M306)	Acetylation of K(3); Deamidation of N(3); Deamidation of Q(4); Oxidation of M(6)			Single Protein		Q562R1	46	54	14	8	14	8	258	318	100	Confident
HM	P0CG38	POTE ankyrin domain family member I (POTEI_HUMAN)	POTEI	2	GO:0008150, GO:0005615, GO:0042592, GO:0043226, GO:0005576, GO:0005575, GO:0003674	121.205	92.93	16.84	55.527	0.00451621	1.09492	0.0948618	22.9986	948.618	229986	55.527	13462.1	Acetylation of K(K915); Deamidation of N(N712, N792, N980); Deamidation of Q(Q963); Oxidation of M(M701, M969)	Acetylation of K(1); Deamidation of N(3); Deamidation of Q(1); Oxidation of M(2)	Acetylation of K (K718-{K718}), Deamidation of N (N952-{Q946 N952}), Deamidation of Q (Q1054-{Q1053 Q1054 Q1060})	Acetylation of K (1), Deamidation of N (1), Deamidation of Q (1)	Single Protein		P0CG38	44	54	4	3	4	3	170	215	100	Confident
HM	P23396	40S ribosomal protein S3 (RS3_HUMAN)	RPS3	11	GO:0007010, GO:0022607, GO:0005198, GO:0007059, GO:0042254, GO:0043226, GO:0005623, GO:0003723, GO:0008219, GO:0003729, GO:0005829, GO:0019843, GO:0008150, GO:0065003, GO:0043234, GO:0005840, GO:0044403, GO:0006259, GO:0006810, GO:0002376, GO:0005886, GO:0006412, GO:0005634, GO:0006605, GO:0003735, GO:0034655, GO:0008283, GO:0009056, GO:0006461, GO:0016829, GO:0006464, GO:0007155, GO:0009058, GO:…	26.6714	100	23.46	181.306	0.0147462	0.28265	0.309741	5.93699	3097.41	59369.9	181.306	3475.19					Single Protein		P23396	4	5	5	4	5	4	6	8	100	Confident
HM	P25101	Endothelin-1 receptor (EDNRA_HUMAN)	EDNRA	4	GO:0008283, GO:0009790, GO:0008150, GO:0007165, GO:0048856, GO:0048646, GO:0009058, GO:0006810, GO:0003013, GO:0004871, GO:0005575, GO:0005886, GO:0003674, GO:0006950, GO:0044281, GO:0005623, GO:0042592, GO:0030154, GO:0034641	48.6896	74.94	2.11	230.532	0.01875	0.0608184	0.393839	1.27747	3938.39	12774.7	230.532	747.765	Acetylation of K(K109); Oxidation of M(M111)	Acetylation of K(1); Oxidation of M(1)	Deamidation of N (N108-{Q107 N108})	Deamidation of N (1)	Single Protein		P25101	1	1	1	1	1	1	6	6	100	Doubtful
HM	P37108	Signal recognition particle 14 kDa protein (SRP14_HUMAN)	SRP14	15	GO:0008150, GO:0043226, GO:0005576, GO:0006810, GO:0005575, GO:0002376, GO:0003674, GO:0005622, GO:0006605, GO:0005623, GO:0005634, GO:0016192, GO:0003723, GO:0005737, GO:0031410, GO:0005829	14.5608	100	10.29	271.214	0.0220588	0.0926009	0.46334	1.94506	4633.4	19450.6	271.214	1138.53					Single Protein		P37108	1	2	2	1	2	1	3	4	100	Doubtful
HM	P50990	T-complex protein 1 subunit theta (TCPQ_HUMAN)	CCT8	21	GO:0016887, GO:0006461, GO:0022607, GO:0043167, GO:0009058, GO:0005576, GO:0043226, GO:0005575, GO:0005773, GO:0003674, GO:0005654, GO:0005623, GO:0016192, GO:0005929, GO:0005829, GO:0031410, GO:0034641, GO:0008150, GO:0065003, GO:0051082, GO:0043234, GO:0006259, GO:0006457, GO:0006810, GO:0002376, GO:0000003, GO:0005622, GO:0005764, GO:0005634, GO:0005856, GO:0005815, GO:0005737, GO:0051276, GO:…	59.5825	93.43	13.14	94.4542	0.00768229	0.21957	0.161365	4.61202	1613.65	46120.2	94.4542	2699.63					Single Protein		P50990	5	5	5	5	5	5	9	10	100	Confident
HM	P62917	60S ribosomal protein L8 (RL8_HUMAN)	RPL8	8	GO:0008150, GO:0009056, GO:0005198, GO:0042254, GO:0009058, GO:0044403, GO:0005840, GO:0043226, GO:0006810, GO:0005575, GO:0003674, GO:0005622, GO:0006412, GO:0006605, GO:0005623, GO:0003723, GO:0003735, GO:0005737, GO:0034655, GO:0005829, GO:0034641, GO:0019843	28.0073	100	13.62	259.137	0.0210765	0.193777	0.442707	4.07023	4427.07	40702.3	259.137	2382.49					Single Protein		P62917	4	4	4	4	4	4	13	18	100	Confident
HM	P62913	60S ribosomal protein L11 (RL11_HUMAN)	RPL11	1	GO:0009056, GO:0022607, GO:0006464, GO:0005198, GO:0042254, GO:0009058, GO:0005576, GO:0005730, GO:0043226, GO:0005575, GO:0003674, GO:0005654, GO:0005623, GO:0003723, GO:0005829, GO:0034641, GO:0019843, GO:0008150, GO:0065003, GO:0022618, GO:0043234, GO:0044403, GO:0005840, GO:0006810, GO:0005622, GO:0006412, GO:0005634, GO:0006605, GO:0003735, GO:0005737, GO:0034655, GO:0030234, GO:0019899	20.2396	100	15.73	477.757	0.0388577	0.333521	0.816196	7.00553	8161.96	70055.3	477.757	4100.66			Deamidation of Q (Q46-{Q42 Q46})	Deamidation of Q (1)	Single Protein		P62913	4	6	6	4	6	4	12	14	100	Confident
HM	P62937	Peptidyl-prolyl cis-trans isomerase A (PPIA_HUMAN)	PPIA	7	GO:0040011, GO:0022607, GO:0006464, GO:0048856, GO:0009058, GO:0005576, GO:0043226, GO:0005575, GO:0003674, GO:0005623, GO:0003723, GO:0016192, GO:0031410, GO:0005829, GO:0034641, GO:0016853, GO:0008150, GO:0061024, GO:0051082, GO:0044403, GO:0006457, GO:0006259, GO:0006810, GO:0002376, GO:0005622, GO:0048870, GO:0005634, GO:0005615, GO:0005737, GO:0030154	18.0009	100	63.64	802.135	0.0652405	1.99358	1.37036	41.8746	13703.6	418746	802.135	24511.1	Deamidation of N(N108)	Deamidation of N(1)	Deamidation of Q (Q111-{Q111})	Deamidation of Q (1)	Single Protein		P62937	10	10	10	10	10	10	39	44	100	Confident
HM	P61604	10 kDa heat shock protein, mitochondrial (CH10_HUMAN)	HSPE1	2	GO:0008150, GO:0043167, GO:0051082, GO:0005576, GO:0043226, GO:0006457, GO:0005575, GO:0005622, GO:0003674, GO:0006950, GO:0005623, GO:0003723, GO:0008219, GO:0005737, GO:0005739, GO:0030154	10.9249	100	13.73	120.54	0.00980392	0.154782	0.205929	3.25116	2059.29	32511.6	120.54	1903.05					Single Protein		P61604	1	2	2	1	2	1	1	2	100	Doubtful
HM	P02533	Keratin, type I cytoskeletal 14 (K1C14_HUMAN)	KRT14	17		51.5294	87.29	1.91	11.9369	0.000970874	0.0427539	0.020393	0.898035	203.93	8980.35	11.9369	525.661					Related Proteins	P08727, P08779, P19012, Q04695	P02533, P08727, P08779, P19012, Q04695	1	1	0	0	1	1	2	3	100	Doubtful
HM	P27708	CAD protein (PYR1_HUMAN)	CAD	2	GO:0048856, GO:0043167, GO:0006464, GO:0006520, GO:0009058, GO:0005576, GO:0043226, GO:0005575, GO:0003674, GO:0005654, GO:0044281, GO:0005623, GO:0005829, GO:0034641, GO:0016874, GO:0016810, GO:0008150, GO:0043234, GO:0006810, GO:0000003, GO:0005622, GO:0006950, GO:0005634, GO:0005737, GO:0016301, GO:0019899	242.829	79.73	2.29	5.77558	0.000469748	0.0353218	0.00986694	0.741926	98.6694	7419.26	5.77558	434.284	Acetylation of protein N-term(A2)	Acetylation of protein N-term(1)			Single Protein		P27708	3	7	7	3	7	3	2	8	100	Doubtful
HM	P50914	60S ribosomal protein L14 (RL14_HUMAN)	RPL14	3	GO:0008150, GO:0009056, GO:0005198, GO:0042254, GO:0009058, GO:0005576, GO:0005840, GO:0043226, GO:0044403, GO:0005575, GO:0006810, GO:0005622, GO:0003674, GO:0006412, GO:0005623, GO:0006605, GO:0003723, GO:0003735, GO:0005737, GO:0034655, GO:0005829, GO:0034641	23.417	100	20.93	171.559	0.0139535	0.19793	0.29309	4.15747	2930.9	41574.7	171.559	2433.56					Single Protein		P50914	4	4	4	4	4	4	7	13	100	Confident
HM	P62906	60S ribosomal protein L10a (RL10A_HUMAN)	RPL10A	6	GO:0008150, GO:0009056, GO:0005198, GO:0042254, GO:0009058, GO:0005840, GO:0044403, GO:0005576, GO:0043226, GO:0006810, GO:0005575, GO:0005622, GO:0003674, GO:0006412, GO:0006605, GO:0005623, GO:0005634, GO:0003723, GO:0003735, GO:0005737, GO:0034655, GO:0005829, GO:0034641	24.8155	100	19.82	198.307	0.016129	0.183507	0.338786	3.85451	3387.86	38545.1	198.307	2256.23					Single Protein		P62906	3	5	5	3	5	3	6	14	100	Confident
HM	P62081	40S ribosomal protein S7 (RS7_HUMAN)	RPS7	2	GO:0009790, GO:0009056, GO:0005198, GO:0048856, GO:0006464, GO:0042254, GO:0009058, GO:0043226, GO:0005576, GO:0005730, GO:0005575, GO:0003674, GO:0005654, GO:0005623, GO:0003723, GO:0008219, GO:0003729, GO:0005829, GO:0034641, GO:0008150, GO:0007165, GO:0048646, GO:0043234, GO:0005840, GO:0044403, GO:0006810, GO:0005622, GO:0006412, GO:0005634, GO:0006605, GO:0005856, GO:0003735, GO:0005815, GO:…	22.1133	100	19.59	364.415	0.0296392	0.301025	0.622563	6.32296	6225.63	63229.6	364.415	3701.12					Single Protein		P62081	4	5	5	4	5	4	10	11	100	Confident
HM	P0DOY2	Immunoglobulin lambda constant 2 (IGLC2_HUMAN)	IGLC2	22		11.2865	100	66.98	646.006	0.0525419	2.98107	1.10363	62.6167	11036.3	626167	646.006	36652.4					Related Proteins	P0DOY3	P0DOY2, P0DOY3	6	7	3	3	7	6	15	20	100	Confident
HM	O00151	PDZ and LIM domain protein 1 (PDLI1_HUMAN)	PDLIM1	10	GO:0008150, GO:0043167, GO:0000988, GO:0007155, GO:0009058, GO:0043234, GO:0043226, GO:0005575, GO:0003674, GO:0006950, GO:0005622, GO:0005623, GO:0005856, GO:0005737, GO:0034641	36.049	90.58	10.33	82.5171	0.00671141	0.145048	0.140971	3.04669	1409.71	30466.9	82.5171	1783.37					Single Protein		O00151	2	5	5	2	5	2	3	7	100	Confident
HM	P40429	60S ribosomal protein L13a (RL13A_HUMAN)	RPL13A	19	GO:0009056, GO:0022607, GO:0005198, GO:0042254, GO:0009058, GO:0043226, GO:0005730, GO:0005575, GO:0003674, GO:0005623, GO:0003723, GO:0003729, GO:0005829, GO:0034641, GO:0008150, GO:0065003, GO:0022618, GO:0043234, GO:0005840, GO:0044403, GO:0006810, GO:0005622, GO:0002376, GO:0006950, GO:0006412, GO:0005634, GO:0006605, GO:0003735, GO:0005737, GO:0034655	23.5624	100	19.7	237.22	0.0192939	0.202264	0.405264	4.24851	4052.64	42485.1	237.22	2486.85					Single Protein		P40429	4	4	4	4	4	4	8	8	100	Confident
HM	P61353	60S ribosomal protein L27 (RL27_HUMAN)	RPL27	17	GO:0008150, GO:0009056, GO:0005198, GO:0042254, GO:0009058, GO:0044403, GO:0005840, GO:0005576, GO:0043226, GO:0006810, GO:0005575, GO:0003674, GO:0005622, GO:0006412, GO:0006605, GO:0005623, GO:0005634, GO:0003723, GO:0003735, GO:0005737, GO:0034655, GO:0005829, GO:0034641	15.7877	100	20.59	278.748	0.0226716	0.301025	0.476211	6.32296	4762.11	63229.6	278.748	3701.12			Deamidation of N (N76-{N76 N78})	Deamidation of N (1)	Single Protein		P61353	4	4	4	4	4	4	5	6	100	Confident
HM	P06576	ATP synthase subunit beta, mitochondrial (ATPB_HUMAN)	ATP5F1B		GO:0016887, GO:0040011, GO:0048856, GO:0043167, GO:0007155, GO:0009058, GO:0043226, GO:0005576, GO:0005575, GO:0003674, GO:0044281, GO:0005623, GO:0034641, GO:0008150, GO:0061024, GO:0006091, GO:0055085, GO:0022857, GO:0048646, GO:0043234, GO:0006810, GO:0005622, GO:0005886, GO:0007005, GO:0048870, GO:0005634, GO:0005737, GO:0042592, GO:0005739, GO:0006629, GO:0030154	56.5246	93.19	32.89	242.839	0.0197509	0.819701	0.414864	17.2176	4148.64	172176	242.839	10078.3	Deamidation of Q(Q313, Q466)	Deamidation of Q(2)			Single Protein		P06576	13	18	18	13	18	13	27	36	100	Confident
HM	P0DP23	Calmodulin-1 (CALM1_HUMAN)	CALM1	14		16.8268	75.17	41.61	1923.72	0.156463	2.16228	3.28646	45.4181	32864.6	454181	1923.72	26585.3	Deamidation of N(N98)	Deamidation of N(1)	Acetylation of K (K14-{K14 K22 K31})	Acetylation of K (1)	Related Proteins	P0DP24, P0DP25	P0DP23, P0DP24, P0DP25	7	10	10	7	10	7	43	49	100	Confident
HM	P61313	60S ribosomal protein L15 (RL15_HUMAN)	RPL15	3	GO:0008150, GO:0009056, GO:0005198, GO:0042254, GO:0009058, GO:0005840, GO:0044403, GO:0005576, GO:0043226, GO:0006810, GO:0005575, GO:0005622, GO:0003674, GO:0006412, GO:0006605, GO:0005634, GO:0005623, GO:0003723, GO:0003735, GO:0005737, GO:0034655, GO:0005829, GO:0034641	24.1311	100	19.12	140.63	0.0114379	0.165914	0.24025	3.48499	2402.5	34849.9	140.63	2039.93					Single Protein		P61313	3	3	3	3	3	3	4	8	100	Confident
HM	P01834	Immunoglobulin kappa constant (IGKC_HUMAN)	IGKC	2		11.7578	100	49.53	1239.08	0.100779	1.61016	2.11683	33.8209	21168.3	338209	1239.08	19797			Deamidation of N (N31-{N30 N31})	Deamidation of N (1)	Related Proteins	P0DOX7	P01834, P0DOX7	5	5	5	5	5	5	22	25	100	Confident
HM	O14950	Myosin regulatory light chain 12B (ML12B_HUMAN)	MYL12B	18		19.7665	100	78.49	1563.46	0.127162	9	2.671	189.043	26710	1.89043e+06	1563.46	110655	Acetylation of K(K93); Deamidation of N(N95, N105, N155)	Acetylation of K(1); Deamidation of N(3)			Related Proteins	P19105	O14950, P19105	23	23	23	23	23	23	112	123	100	Confident
HM	Q00610	Clathrin heavy chain 1 (CLH1_HUMAN)	CLTC	17	GO:0007010, GO:0006461, GO:0009056, GO:0022607, GO:0048856, GO:0005198, GO:0005794, GO:0009058, GO:0043226, GO:0005576, GO:0005773, GO:0005575, GO:0000278, GO:0003674, GO:0051301, GO:0005623, GO:0007009, GO:0003723, GO:0005768, GO:0016192, GO:0006914, GO:0140014, GO:0005829, GO:0031410, GO:0008150, GO:0061024, GO:0065003, GO:0007165, GO:0007267, GO:0043234, GO:0006810, GO:0002376, GO:0007049, GO:…	191.493	93.85	8.24	48.315	0.00392963	0.11374	0.0825409	2.38907	825.409	23890.7	48.315	1398.43	Acetylation of K(K856); Deamidation of N(N853)	Acetylation of K(1); Deamidation of N(1)			Single Protein		Q00610	8	13	13	8	13	8	18	24	100	Confident
HM	P07814	Bifunctional glutamate/proline--tRNA ligase (SYEP_HUMAN)	EPRS	1	GO:0008150, GO:0065003, GO:0006461, GO:0022607, GO:0043167, GO:0006399, GO:0006520, GO:0043234, GO:0009058, GO:0005575, GO:0005622, GO:0006950, GO:0003674, GO:0002376, GO:0006412, GO:0044281, GO:0005623, GO:0003723, GO:0005737, GO:0005829, GO:0034641, GO:0016874, GO:0019899	170.483	95.17	0.93	8.54417	0.000694927	0.0117568	0.0145968	0.246949	145.968	2469.49	8.54417	144.551					Single Protein		P07814	1	6	6	1	6	1	1	6	100	Doubtful
HM	Q16181	Septin-7 (SEPT7_HUMAN)	SEPT7	7	GO:0009790, GO:0006461, GO:0022607, GO:0048856, GO:0005198, GO:0043167, GO:0005694, GO:0043226, GO:0005576, GO:0005575, GO:0003674, GO:0051301, GO:0005623, GO:0005929, GO:0005829, GO:0008150, GO:0065003, GO:0000902, GO:0043234, GO:0005886, GO:0005622, GO:0000003, GO:0007049, GO:0005634, GO:0005856, GO:0005737, GO:0030154	50.648	91.76	18.99	99.6482	0.00810474	0.250899	0.170238	5.27007	1702.38	52700.7	99.6482	3084.82					Single Protein		Q16181	7	7	6	6	6	6	10	10	100	Confident
HM	Q14444	Caprin-1 (CAPR1_HUMAN)	CAPRIN1	11	GO:0008150, GO:0000902, GO:0048856, GO:0009058, GO:0043226, GO:0005575, GO:0005622, GO:0003674, GO:0005886, GO:0006412, GO:0005623, GO:0003723, GO:0005737, GO:0030154, GO:0005829, GO:0034641	78.318	45.56	4.8	136.4	0.0110939	0.172102	0.233025	3.61497	2330.25	36149.7	136.4	2116.01					Single Protein		Q14444	4	5	5	4	5	4	7	9	100	Confident
HM	P33241	Lymphocyte-specific protein 1 (LSP1_HUMAN)	LSP1	11	GO:0008150, GO:0007165, GO:0040011, GO:0043226, GO:0005576, GO:0005575, GO:0004871, GO:0006950, GO:0005886, GO:0003674, GO:0005622, GO:0005623, GO:0005856, GO:0008092	37.169	90.86	28.32	497.356	0.0404517	0.807769	0.849678	16.967	8496.78	169670	497.356	9931.56					Single Protein		P33241	9	13	13	9	13	9	29	42	100	Confident
HM	P13639	Elongation factor 2 (EF2_HUMAN)	EEF2	19	GO:0008283, GO:0048856, GO:0006464, GO:0043167, GO:0009058, GO:0005576, GO:0043226, GO:0005575, GO:0003674, GO:0005623, GO:0003723, GO:0016192, GO:0003924, GO:0005829, GO:0031410, GO:0034641, GO:0019843, GO:0008150, GO:0008135, GO:0007568, GO:0005840, GO:0006810, GO:0006950, GO:0002376, GO:0005886, GO:0005622, GO:0006412, GO:0005634, GO:0005737, GO:0030154, GO:0008092, GO:0019899	95.2769	90.21	21.68	183.157	0.0148968	0.329871	0.312904	6.92886	3129.04	69288.6	183.157	4055.78					Single Protein		P13639	13	17	17	13	17	13	26	39	100	Confident
HM	O43324	Eukaryotic translation elongation factor 1 epsilon-1 (MCA3_HUMAN)	EEF1E1	6	GO:0008283, GO:0008150, GO:0007165, GO:0006520, GO:0006399, GO:0009058, GO:0007568, GO:0005576, GO:0005730, GO:0043226, GO:0005575, GO:0006950, GO:0003674, GO:0005622, GO:0006412, GO:0005654, GO:0044281, GO:0005623, GO:0005634, GO:0008219, GO:0005737, GO:0005829, GO:0034641	19.7983	100	6.32	282.645	0.0229885	0.128838	0.482868	2.70621	4828.68	27062.1	282.645	1584.07			Acetylation of K (K12-{K12})	Acetylation of K (1)	Single Protein		O43324	1	1	1	1	1	1	4	5	100	Doubtful
HM	P62736	Actin, aortic smooth muscle (ACTA_HUMAN)	ACTA2	10		41.9818	100	61.01	338.16	0.0275037	444.296	0.577709	9332.32	5777.09	9.33232e+07	338.16	5.46264e+06	Acetylation of K(K52, K63, K217, K317); Deamidation of N(N80, N227, N254); Deamidation of Q(Q43, Q51, Q61, Q248, Q316); Oxidation of M(M46, M49, M192, M229, M307, M315, M327)	Acetylation of K(4); Deamidation of N(3); Deamidation of Q(5); Oxidation of M(7)	Deamidation of N (N298-{N298 N299})	Deamidation of N (1)	Related Proteins	P63267, P68032	P62736, P63267, P68032	98	111	7	6	7	6	646	755	100	Confident
HM	P21291	Cysteine and glycine-rich protein 1 (CSRP1_HUMAN)	CSRP1	1	GO:0008150, GO:0005623, GO:0005634, GO:0003723, GO:0043167, GO:0007155, GO:0043226, GO:0005576, GO:0005575, GO:0006950, GO:0003674, GO:0005622	20.5538	100	16.58	159.262	0.0129534	0.185971	0.272082	3.90627	2720.82	39062.7	159.262	2286.52					Single Protein		P21291	2	2	2	2	2	2	3	4	100	Doubtful
HM	P63241	Eukaryotic translation initiation factor 5A-1 (IF5A1_HUMAN)	EIF5A	17		16.8214	100	16.88	79.838	0.00649351	0.145048	0.136394	3.04669	1363.94	30466.9	79.838	1783.37			Acetylation of K (K27-{K27})	Acetylation of K (1)	Related Proteins	Q6IS14	P63241, Q6IS14	1	1	1	1	1	1	1	1	100	Doubtful
HM	P11021	Endoplasmic reticulum chaperone BiP (BIP_HUMAN)	HSPA5	9	GO:0016887, GO:0009056, GO:0040011, GO:0048856, GO:0006464, GO:0043167, GO:0009058, GO:0043226, GO:0005576, GO:0005575, GO:0003674, GO:0005623, GO:0008219, GO:0031410, GO:0034641, GO:0008150, GO:0007165, GO:0005783, GO:0051082, GO:0043234, GO:0006457, GO:0006810, GO:0006950, GO:0005886, GO:0005622, GO:0048870, GO:0005634, GO:0005737, GO:0005739, GO:0030154, GO:0019899	72.2884	85.93	15.75	74.0183	0.00602017	0.203538	0.126452	4.27526	1264.52	42752.6	74.0183	2502.51	Deamidation of N(N177); Deamidation of Q(Q180)	Deamidation of N(1); Deamidation of Q(1)			Single Protein		P11021	7	10	9	6	9	6	7	12	100	Confident
HM	P00338	L-lactate dehydrogenase A chain (LDHA_HUMAN)	LDHA	11	GO:0008150, GO:0006091, GO:0009056, GO:0048856, GO:0005576, GO:0043226, GO:0005575, GO:0005622, GO:0003674, GO:0006950, GO:0044281, GO:0005623, GO:0005634, GO:0005975, GO:0008219, GO:0005737, GO:0016491, GO:0051186, GO:0005829, GO:0034641, GO:0019899	36.6654	89.46	12.35	110.393	0.00897868	0.188502	0.188595	3.95944	1885.95	39594.4	110.393	2317.64			Acetylation of K (K5-{K5 K14 K22})	Acetylation of K (1)	Single Protein		P00338	3	7	7	3	7	3	5	10	100	Confident
HM	P13647	Keratin, type II cytoskeletal 5 (K2C5_HUMAN)	KRT5	12	GO:0008150, GO:0007010, GO:0034330, GO:0022607, GO:0048856, GO:0005198, GO:0005576, GO:0043226, GO:0005575, GO:0005886, GO:0005622, GO:0003674, GO:0005634, GO:0005623, GO:0008219, GO:0005856, GO:0005737, GO:0005739, GO:0030154, GO:0005829	62.34	73.56	12.71	104.623	0.0085094	0.316446	0.178738	6.64686	1787.38	66468.6	104.623	3890.72	Deamidation of N(N332)	Deamidation of N(1)			Single Protein		P13647	8	12	5	3	8	5	14	20	100	Confident
HM	P13645	Keratin, type I cytoskeletal 10 (K1C10_HUMAN)	KRT10	17	GO:0008150, GO:0048856, GO:0006464, GO:0005198, GO:0005576, GO:0043226, GO:0005575, GO:0003674, GO:0005886, GO:0005622, GO:0005623, GO:0005634, GO:0005615, GO:0005856, GO:0008219, GO:0005737, GO:0030154, GO:0005829	58.7917	71.92	42.47	396.821	0.0322749	1.61016	0.677926	33.8209	6779.26	338209	396.821	19797	Oxidation of M(M271, M306)	Oxidation of M(2)			Single Protein		P13645	20	23	20	17	21	18	62	72	100	Confident
HM	P30101	Protein disulfide-isomerase A3 (PDIA3_HUMAN)	PDIA3	15	GO:0005576, GO:0043226, GO:0005575, GO:0003674, GO:0005623, GO:0006913, GO:0003723, GO:0005768, GO:0008219, GO:0016491, GO:0031410, GO:0016853, GO:0008150, GO:0007165, GO:0005783, GO:0008233, GO:0006457, GO:0006810, GO:0005622, GO:0002376, GO:0006950, GO:0005634, GO:0006605, GO:0005615, GO:0005737, GO:0042592	56.7467	93.86	12.08	83.0046	0.00675105	0.178769	0.141804	3.75499	1418.04	37549.9	83.0046	2197.97					Single Protein		P30101	5	10	10	5	10	5	6	14	100	Confident
HM	P05198	Eukaryotic translation initiation factor 2 subunit 1 (IF2A_HUMAN)	EIF2S1	14	GO:0008150, GO:0055085, GO:0007165, GO:0006464, GO:0008135, GO:0009058, GO:0043234, GO:0005576, GO:0043226, GO:0007568, GO:0005840, GO:0005575, GO:0006810, GO:0005622, GO:0003674, GO:0006950, GO:0006412, GO:0005623, GO:0005634, GO:0003723, GO:0008219, GO:0005737, GO:0005829, GO:0034641	36.0894	100	6.98	19.516	0.0015873	0.105295	0.0333409	2.2117	333.409	22117	19.516	1294.61					Single Protein		P05198	2	2	2	2	2	2	1	2	100	Doubtful
HM	P08238	Heat shock protein HSP 90-beta (HS90B_HUMAN)	HSP90AB1	6	GO:0009056, GO:0006461, GO:0022607, GO:0006464, GO:0043167, GO:0048856, GO:0009058, GO:0005576, GO:0043226, GO:0005575, GO:0005773, GO:0003674, GO:0005654, GO:0005623, GO:0006913, GO:0003723, GO:0016192, GO:0008219, GO:0005829, GO:0031410, GO:0034641, GO:0008150, GO:0065003, GO:0007165, GO:0022618, GO:0051082, GO:0043234, GO:0006259, GO:0006457, GO:0044403, GO:0006810, GO:0002376, GO:0006950, GO:…	83.2121	86.19	34.12	251.707	0.0204722	0.75907	0.430014	15.9441	4300.14	159441	251.707	9332.8	Deamidation of Q(Q189, Q609)	Deamidation of Q(2)			Single Protein		P08238	26	30	7	6	16	14	84	98	100	Confident
HM	P60174	Triosephosphate isomerase (TPIS_HUMAN)	TPI1	12	GO:0008150, GO:0006091, GO:0009056, GO:0048856, GO:0009058, GO:0043226, GO:0005576, GO:0005575, GO:0005622, GO:0003674, GO:0044281, GO:0005975, GO:0005623, GO:0005634, GO:0005615, GO:0005737, GO:0051186, GO:0005829, GO:0034641, GO:0019899, GO:0016853	30.7717	100	18.53	175.541	0.0142774	0.34596	0.299893	7.26681	2998.93	72668.1	175.541	4253.6					Single Protein		P60174	4	4	4	4	4	4	8	9	100	Confident
HM	P04004	Vitronectin (VTNC_HUMAN)	VTN	17	GO:0009790, GO:0040011, GO:0006461, GO:0022607, GO:0006464, GO:0048856, GO:0043167, GO:0005794, GO:0007155, GO:0005576, GO:0043226, GO:0005575, GO:0005578, GO:0003674, GO:0005623, GO:0016192, GO:0051604, GO:0008150, GO:0065003, GO:0007165, GO:0048646, GO:0005783, GO:0043234, GO:0006810, GO:0005622, GO:0006950, GO:0002376, GO:0005886, GO:0048870, GO:0005615, GO:0005737, GO:0030154, GO:0030198	54.2712	80.33	3.77	64.0367	0.00520833	0.102943	0.1094	2.1623	1094	21623	64.0367	1265.69					Single Protein		P04004	2	2	2	2	2	2	3	4	100	Doubtful
HM	P52566	Rho GDP-dissociation inhibitor 2 (GDIR2_HUMAN)	ARHGDIB	12	GO:0008150, GO:0007010, GO:0007165, GO:0040011, GO:0048856, GO:0007155, GO:0043226, GO:0005576, GO:0005575, GO:0005622, GO:0000003, GO:0003674, GO:0048870, GO:0005623, GO:0005856, GO:0005737, GO:0003924, GO:0005829, GO:0031410, GO:0030234, GO:0019899	22.9736	100	18.91	224.288	0.0182421	0.279802	0.383171	5.87717	3831.71	58771.7	224.288	3440.18					Single Protein		P52566	3	4	4	3	4	3	6	7	100	Confident
HM	Q13813	Spectrin alpha chain, non-erythrocytic 1 (SPTN1_HUMAN)	SPTAN1	9	GO:0007010, GO:0040011, GO:0006461, GO:0022607, GO:0043167, GO:0005198, GO:0006464, GO:0048856, GO:0005576, GO:0043226, GO:0005575, GO:0003674, GO:0005623, GO:0016192, GO:0005829, GO:0031410, GO:0008150, GO:0065003, GO:0007165, GO:0000902, GO:0006810, GO:0005622, GO:0002376, GO:0005856, GO:0005737, GO:0030154, GO:0008092	284.364	100	10.68	33.9033	0.00275747	0.127257	0.05792	2.67301	579.2	26730.1	33.9033	1564.64			Deamidation of N (N2148-{Q2144 N2148 Q2149})	Deamidation of N (1)	Single Protein		Q13813	18	30	30	18	30	18	31	51	100	Confident
HM	P18621	60S ribosomal protein L17 (RL17_HUMAN)	RPL17	18	GO:0008150, GO:0009056, GO:0005198, GO:0042254, GO:0009058, GO:0044403, GO:0005840, GO:0043226, GO:0006810, GO:0005575, GO:0005622, GO:0003674, GO:0006412, GO:0006605, GO:0005634, GO:0005623, GO:0003723, GO:0003735, GO:0005737, GO:0034655, GO:0005829, GO:0034641	21.3833	100	21.74	389.789	0.0317029	0.188502	0.665911	3.95944	6659.11	39594.4	389.789	2317.64					Single Protein		P18621	3	4	4	3	4	3	8	11	100	Confident
HM	O00299	Chloride intracellular channel protein 1 (CLIC1_HUMAN)	CLIC1	CHR_HSCHR6_MHC_DBB_CTG1	GO:0008150, GO:0055085, GO:0022857, GO:0007165, GO:0007155, GO:0005576, GO:0043226, GO:0006810, GO:0005575, GO:0003674, GO:0006950, GO:0007049, GO:0005886, GO:0005622, GO:0005635, GO:0005623, GO:0005634, GO:0005615, GO:0005737, GO:0005739, GO:0030154	26.9057	100	11.2	76.5252	0.00622407	0.185971	0.130735	3.90627	1307.35	39062.7	76.5252	2286.52					Single Protein		O00299	2	5	5	2	5	2	2	5	100	Confident
HM	Q9UM54	Unconventional myosin-VI (MYO6_HUMAN)	MYO6	6	GO:0043167, GO:0005794, GO:0009058, GO:0005576, GO:0043226, GO:0005773, GO:0005575, GO:0003674, GO:0005654, GO:0005623, GO:0016192, GO:0005829, GO:0031410, GO:0034641, GO:0050877, GO:0008150, GO:0007165, GO:0043234, GO:0006810, GO:0005886, GO:0006950, GO:0005622, GO:0005764, GO:0005635, GO:0005634, GO:0005856, GO:0005737, GO:0008092	149.596	91.42	31.61	150.024	0.012202	0.496236	0.256299	10.4233	2562.99	104233	150.024	6101.24	Deamidation of Q(Q982)	Deamidation of Q(1)			Single Protein		Q9UM54	35	44	44	35	44	35	99	125	100	Confident
HM	P05386	60S acidic ribosomal protein P1 (RLA1_HUMAN)	RPLP1	15	GO:0008150, GO:0009056, GO:0005198, GO:0006464, GO:0042254, GO:0009058, GO:0005576, GO:0044403, GO:0005840, GO:0043226, GO:0005575, GO:0006810, GO:0005622, GO:0003674, GO:0006412, GO:0005623, GO:0006605, GO:0003735, GO:0005737, GO:0034655, GO:0005829, GO:0034641, GO:0030234	11.5067	62.28	28.95	1327.63	0.107981	0.778279	2.26812	16.3476	22681.2	163476	1327.63	9568.99					Single Protein		P05386	2	2	1	1	1	1	11	11	100	Confident
HM	P05387	60S acidic ribosomal protein P2 (RLA2_HUMAN)	RPLP2	11	GO:0008150, GO:0009056, GO:0005198, GO:0042254, GO:0009058, GO:0005840, GO:0043226, GO:0044403, GO:0005576, GO:0006810, GO:0005575, GO:0003674, GO:0005622, GO:0006412, GO:0006605, GO:0005623, GO:0003735, GO:0005737, GO:0034655, GO:0005829, GO:0034641	11.6578	71.3	64.35	1062.07	0.0863821	1.42446	1.81443	29.9205	18144.3	299205	1062.07	17513.8			Deamidation of Q (Q57-{N47 N50 Q57})	Deamidation of Q (1)	Single Protein		P05387	5	8	7	4	7	4	17	20	100	Confident
HM	P05388	60S acidic ribosomal protein P0 (RLA0_HUMAN)	RPLP0	12	GO:0008150, GO:0009056, GO:0005198, GO:0042254, GO:0005783, GO:0009058, GO:0044403, GO:0005840, GO:0005576, GO:0043226, GO:0006810, GO:0005575, GO:0003674, GO:0005622, GO:0006412, GO:0006605, GO:0005623, GO:0005634, GO:0003723, GO:0003735, GO:0005737, GO:0034655, GO:0005829, GO:0034641	34.2518	75.08	7.26	180.81	0.0147059	0.149757	0.308893	3.14561	3088.93	31456.1	180.81	1841.27					Single Protein		P05388	2	5	5	2	5	2	5	8	100	Confident
HM	P32969	60S ribosomal protein L9 (RL9_HUMAN)	RPL9	4	GO:0008150, GO:0009056, GO:0005198, GO:0042254, GO:0009058, GO:0005840, GO:0044403, GO:0005576, GO:0043226, GO:0006810, GO:0005575, GO:0003674, GO:0005622, GO:0006412, GO:0006605, GO:0005634, GO:0005623, GO:0003723, GO:0003735, GO:0005737, GO:0034655, GO:0005829, GO:0034641, GO:0019843	21.8498	100	17.19	53.3639	0.00434028	0.232847	0.0911664	4.89089	911.664	48908.9	53.3639	2862.86			Deamidation of N (N7-{N7 Q8 N15})	Deamidation of N (1)	Single Protein		P32969	3	3	3	3	3	3	2	5	98.3051	Doubtful
HM	P18669	Phosphoglycerate mutase 1 (PGAM1_HUMAN)	PGAM1	10	GO:0019748, GO:0008150, GO:0006091, GO:0009056, GO:0009058, GO:0005576, GO:0043226, GO:0005575, GO:0006810, GO:0005622, GO:0003674, GO:0002376, GO:0044281, GO:0005623, GO:0005634, GO:0005975, GO:0016192, GO:0005737, GO:0051186, GO:0005829, GO:0031410, GO:0034641, GO:0016853, GO:0019899	28.7858	100	26.38	145.217	0.011811	0.417474	0.248088	8.76894	2480.88	87689.4	145.217	5132.87	Deamidation of Q(Q149)	Deamidation of Q(1)			Single Protein		P18669	5	7	3	2	7	5	12	18	100	Confident
HM	Q9ULV4	Coronin-1C (COR1C_HUMAN)	CORO1C	12	GO:0007010, GO:0040011, GO:0034330, GO:0022607, GO:0006464, GO:0048856, GO:0007155, GO:0043226, GO:0005575, GO:0003674, GO:0005623, GO:0016192, GO:0008150, GO:0007165, GO:0000902, GO:0043234, GO:0006810, GO:0005622, GO:0005886, GO:0048870, GO:0005856, GO:0005737, GO:0030154, GO:0008092, GO:0019899	53.2151	71.52	50.42	617.558	0.0502282	1.81838	1.05503	38.1947	10550.3	381947	617.558	22357.1	Deamidation of N(N185, N382)	Deamidation of N(2)			Single Protein		Q9ULV4	27	31	29	25	31	27	85	108	100	Confident
HM	P07900	Heat shock protein HSP 90-alpha (HS90A_HUMAN)	HSP90AA1	14	GO:0016887, GO:0009056, GO:0006461, GO:0022607, GO:0043167, GO:0006464, GO:0009058, GO:0005576, GO:0043226, GO:0005773, GO:0005575, GO:0003674, GO:0000278, GO:0005654, GO:0005623, GO:0003723, GO:0016192, GO:0006914, GO:0005829, GO:0031410, GO:0034641, GO:0061024, GO:0008150, GO:0055085, GO:0065003, GO:0007165, GO:0022618, GO:0051082, GO:0006457, GO:0006259, GO:0006810, GO:0006950, GO:0007005, GO:…	84.6067	85.66	29.64	229.602	0.0186744	0.493867	0.39225	10.3736	3922.5	103736	229.602	6072.12	Deamidation of Q(Q194)	Deamidation of Q(1)			Single Protein		P07900	19	23	11	9	11	9	58	74	100	Confident
HM	P62750	60S ribosomal protein L23a (RL23A_HUMAN)	RPL23A	17	GO:0008283, GO:0009056, GO:0022607, GO:0005198, GO:0042254, GO:0009058, GO:0005730, GO:0005576, GO:0043226, GO:0005575, GO:0003674, GO:0005623, GO:0003723, GO:0005829, GO:0034641, GO:0019843, GO:0008150, GO:0065003, GO:0022618, GO:0043234, GO:0005840, GO:0044403, GO:0006810, GO:0005622, GO:0006412, GO:0005634, GO:0006605, GO:0003735, GO:0005737, GO:0034655	17.6841	100	44.23	466.319	0.0379274	0.412538	0.796654	8.66525	7966.54	86652.5	466.319	5072.17					Single Protein		P62750	6	7	7	6	7	6	12	24	100	Confident
HM	P62753	40S ribosomal protein S6 (RS6_HUMAN)	RPS6	9	GO:0009056, GO:0005198, GO:0042254, GO:0009058, GO:0043226, GO:0005730, GO:0005575, GO:0003674, GO:0005654, GO:0005623, GO:0008219, GO:0003723, GO:0005829, GO:0034641, GO:0008150, GO:0007165, GO:0044403, GO:0005840, GO:0006810, GO:0005622, GO:0006412, GO:0006605, GO:0005634, GO:0003735, GO:0005737, GO:0042592, GO:0034655, GO:0019899	28.663	100	36.95	267.463	0.0217537	0.281422	0.456931	5.91121	4569.31	59112.1	267.463	3460.1					Single Protein		P62753	7	7	7	7	7	7	11	17	100	Confident
HM	Q01844	RNA-binding protein EWS (EWS_HUMAN)	EWSR1	22	GO:0008150, GO:0043167, GO:0009058, GO:0005730, GO:0043226, GO:0005575, GO:0005886, GO:0003674, GO:0005622, GO:0005634, GO:0005623, GO:0003723, GO:0005737, GO:0034641	68.4357	51.37	5.18	91.2096	0.0074184	0.0841459	0.155822	1.76746	1558.22	17674.6	91.2096	1034.58					Single Protein		Q01844	2	3	3	2	3	2	3	5	100	Confident
HM	P01892	HLA class I histocompatibility antigen, A-2 alpha chain (1A02_HUMAN)	HLA-A	6		40.8962	90.14	8.49	124.57	0.0101317	0.128838	0.212814	2.70621	2128.14	27062.1	124.57	1584.07					Related Proteins	P10319, P18465	P01892, P10319, P18465	2	3	0	0	0	0	4	6	100	Confident
HM	P0DOX5	Immunoglobulin gamma-1 heavy chain (IGG1_HUMAN)				49.2977	85.97	33.18	329.55	0.0268035	0.730196	0.563	15.3376	5630	153376	329.55	8977.8	Deamidation of N(N317); Deamidation of Q(Q6)	Deamidation of N(1); Deamidation of Q(1)			Single Protein		P0DOX5	10	12	7	7	12	10	39	45	100	Confident
HM	P04899	Guanine nucleotide-binding protein G(i) subunit alpha-2 (GNAI2_HUMAN)	GNAI2	3	GO:0008283, GO:0043167, GO:0006464, GO:0009058, GO:0005576, GO:0043226, GO:0005575, GO:0003674, GO:0005654, GO:0051301, GO:0044281, GO:0005623, GO:0003924, GO:0005829, GO:0034641, GO:0008150, GO:0007165, GO:0007267, GO:0043234, GO:0006457, GO:0004871, GO:0006810, GO:0007049, GO:0005886, GO:0005622, GO:0005634, GO:0005856, GO:0005815, GO:0005737	40.4251	90.99	4.23	38.0652	0.00309598	0.0513302	0.0650302	1.07818	650.302	10781.8	38.0652	631.107					Single Protein		P04899	1	1	1	1	1	1	1	1	100	Doubtful
HM	P25705	ATP synthase subunit alpha, mitochondrial (ATPA_HUMAN)	ATP5F1A		GO:0008283, GO:0016887, GO:0009790, GO:0040011, GO:0048856, GO:0043167, GO:0009058, GO:0005576, GO:0043226, GO:0005575, GO:0003674, GO:0044281, GO:0005623, GO:0003723, GO:0034641, GO:0008150, GO:0061024, GO:0055085, GO:0022857, GO:0043234, GO:0006810, GO:0007005, GO:0005886, GO:0005622, GO:0048870, GO:0005634, GO:0005737, GO:0006629, GO:0005739	59.7136	85.71	26.04	109.089	0.00887256	0.459416	0.186366	9.64992	1863.66	96499.2	109.089	5648.54	Deamidation of N(N89)	Deamidation of N(1)			Single Protein		P25705	11	14	14	11	14	11	16	22	100	Confident
HM	P62701	40S ribosomal protein S4, X isoform (RS4X_HUMAN)	RPS4X	X	GO:0008283, GO:0009056, GO:0048856, GO:0005198, GO:0042254, GO:0009058, GO:0005576, GO:0043226, GO:0005575, GO:0003674, GO:0005654, GO:0005623, GO:0003723, GO:0005829, GO:0034641, GO:0019843, GO:0008150, GO:0044403, GO:0005840, GO:0006810, GO:0005622, GO:0006412, GO:0006605, GO:0005634, GO:0003735, GO:0005737, GO:0034655	29.5791	100	7.6	257.121	0.0209125	0.100694	0.439263	2.11506	4392.63	21150.6	257.121	1238.04					Single Protein		P62701	2	2	2	2	2	2	6	6	100	Confident
HM	P16402	Histone H1.3 (H13_HUMAN)	HIST1H1D	6		22.3363	100	12.67	231.807	0.0188537	0.128838	0.396017	2.70621	3960.17	27062.1	231.807	1584.07					Related Proteins	P10412, P16403	P10412, P16402, P16403	3	3	3	3	3	3	6	9	100	Confident
HM	P13796	Plastin-2 (PLSL_HUMAN)	LCP1	13	GO:0007010, GO:0040011, GO:0006461, GO:0022607, GO:0048856, GO:0043167, GO:0043226, GO:0005576, GO:0005575, GO:0003674, GO:0005623, GO:0005829, GO:0008150, GO:0065003, GO:0007165, GO:0043234, GO:0006810, GO:0005622, GO:0005886, GO:0002376, GO:0048870, GO:0005615, GO:0005856, GO:0005737, GO:0030198, GO:0008092, GO:0019899	70.2439	94.74	15.47	149.203	0.0121352	0.250899	0.254898	5.27007	2548.98	52700.7	149.203	3084.82			Deamidation of N (N151-{N147 N149 N151 N155})	Deamidation of N (1)	Single Protein		P13796	7	11	9	6	11	7	21	27	100	Confident
HM	P11142	Heat shock cognate 71 kDa protein (HSP7C_HUMAN)	HSPA8	11	GO:0016887, GO:0009056, GO:0006461, GO:0022607, GO:0006464, GO:0043167, GO:0007034, GO:0008289, GO:0009058, GO:0043226, GO:0005576, GO:0005730, GO:0005773, GO:0005575, GO:0003674, GO:0005654, GO:0044281, GO:0005623, GO:0003723, GO:0016192, GO:0005768, GO:0006914, GO:0005829, GO:0031410, GO:0034641, GO:0008150, GO:0061024, GO:0055085, GO:0065003, GO:0007267, GO:0051082, GO:0006397, GO:0043234, GO:…	70.8542	89.32	28.95	185.411	0.0150801	0.611822	0.316754	12.8512	3167.54	128512	185.411	7522.38			Deamidation of N (N57-{N57 Q58 N62 N65})	Deamidation of N (1)	Single Protein		P11142	17	19	14	12	17	15	52	59	100	Confident
HM	Q96C19	EF-hand domain-containing protein D2 (EFHD2_HUMAN)	EFHD2	1	GO:0043167, GO:0005575, GO:0003674	26.6805	81.25	55.42	565.491	0.0459933	2.0654	0.966079	43.3831	9660.79	433831	565.491	25394.1	Deamidation of Q(Q73, Q166)	Deamidation of Q(2)	Acetylation of K (K9-{K9})	Acetylation of K (1)	Single Protein		Q96C19	18	20	18	16	20	18	48	71	100	Confident
HM	Q9NYL9	Tropomodulin-3 (TMOD3_HUMAN)	TMOD3	15	GO:0008150, GO:0007010, GO:0065003, GO:0006461, GO:0022607, GO:0048856, GO:0007155, GO:0043226, GO:0005575, GO:0005622, GO:0002376, GO:0000278, GO:0007049, GO:0003674, GO:0005623, GO:0005856, GO:0005737, GO:0042592, GO:0030154, GO:0008092	39.5703	89.77	21.88	350.824	0.0285338	0.368875	0.599344	7.74812	5993.44	77481.2	350.824	4535.33			Deamidation of Q (Q295-{Q295 Q296})	Deamidation of Q (1)	Single Protein		Q9NYL9	6	8	8	6	8	6	16	19	100	Confident
HM	P47914	60S ribosomal protein L29 (RL29_HUMAN)	RPL29	3	GO:0008150, GO:0009056, GO:0043167, GO:0048856, GO:0005198, GO:0042254, GO:0009058, GO:0044403, GO:0005840, GO:0043226, GO:0006810, GO:0005575, GO:0005622, GO:0003674, GO:0000003, GO:0006412, GO:0006605, GO:0005623, GO:0003723, GO:0003735, GO:0005737, GO:0034655, GO:0005829, GO:0034641	17.7411	100	15.09	476.852	0.0387841	0.169989	0.81465	3.57058	8146.5	35705.8	476.852	2090.03					Single Protein		P47914	3	3	3	3	3	3	10	10	100	Confident
HM	Q01082	Spectrin beta chain, non-erythrocytic 1 (SPTB2_HUMAN)	SPTBN1	2	GO:0007010, GO:0040011, GO:0006461, GO:0022607, GO:0048856, GO:0006464, GO:0005198, GO:0043167, GO:0008289, GO:0005576, GO:0005730, GO:0043226, GO:0005575, GO:0000278, GO:0003674, GO:0051301, GO:0005623, GO:0006913, GO:0007009, GO:0003723, GO:0016192, GO:0005829, GO:0008150, GO:0061024, GO:0065003, GO:0007165, GO:0000902, GO:0043234, GO:0006810, GO:0007049, GO:0005622, GO:0005886, GO:0005634, GO:…	274.439	98.56	15.4	46.7906	0.00380565	0.208696	0.0799366	4.38361	799.366	43836.1	46.7906	2565.93	Deamidation of N(N986); Deamidation of Q(Q982, Q2036)	Deamidation of N(1); Deamidation of Q(2)	Deamidation of Q (Q1016-{Q1016 Q1029 Q1031})	Deamidation of Q (1)	Single Protein		Q01082	27	40	40	27	40	27	48	73	100	Confident
HM	P22626	Heterogeneous nuclear ribonucleoproteins A2/B1 (ROA2_HUMAN)	HNRNPA2B1	7	GO:0008150, GO:0009058, GO:0006397, GO:0005694, GO:0005576, GO:0043226, GO:0006259, GO:0005575, GO:0006810, GO:0005622, GO:0003674, GO:0005654, GO:0006412, GO:0005634, GO:0003677, GO:0005623, GO:0006913, GO:0003723, GO:0005737, GO:0051276, GO:0042592, GO:0003729, GO:0034641	37.4067	85.55	4.25	40.7121	0.00331126	0.0550081	0.0695521	1.15543	695.521	11554.3	40.7121	676.328					Single Protein		P22626	1	3	3	1	3	1	1	4	100	Doubtful
HM	P84098	60S ribosomal protein L19 (RL19_HUMAN)	RPL19	17	GO:0008150, GO:0009056, GO:0048856, GO:0005198, GO:0042254, GO:0009058, GO:0044403, GO:0005840, GO:0043226, GO:0006810, GO:0005575, GO:0005622, GO:0003674, GO:0006412, GO:0006605, GO:0005623, GO:0003723, GO:0003735, GO:0005737, GO:0034655, GO:0005829, GO:0034641, GO:0019843	23.4512	100	13.78	172.507	0.0140306	0.160155	0.294709	3.36402	2947.09	33640.2	172.507	1969.12					Single Protein		P84098	4	5	5	4	5	4	6	7	100	Confident
HM	P63173	60S ribosomal protein L38 (RL38_HUMAN)	RPL38	17	GO:0009790, GO:0009056, GO:0022607, GO:0005198, GO:0048856, GO:0042254, GO:0009058, GO:0043226, GO:0005575, GO:0003674, GO:0005623, GO:0003723, GO:0005829, GO:0034641, GO:0050877, GO:0008150, GO:0065003, GO:0022618, GO:0044403, GO:0005840, GO:0006810, GO:0005622, GO:0006412, GO:0006605, GO:0003735, GO:0005737, GO:0034655	8.21273	100	57.14	459.601	0.037381	0.730196	0.785177	15.3376	7851.77	153376	459.601	8977.8					Single Protein		P63173	5	5	5	5	5	5	6	6	98.7069	Doubtful
HM	P35908	Keratin, type II cytoskeletal 2 epidermal (K22E_HUMAN)	KRT2	12	GO:0008283, GO:0008150, GO:0007010, GO:0040011, GO:0006464, GO:0005198, GO:0048856, GO:0005576, GO:0043226, GO:0005575, GO:0005622, GO:0003674, GO:0005886, GO:0048870, GO:0005634, GO:0005623, GO:0005615, GO:0008219, GO:0005856, GO:0005737, GO:0030154, GO:0005829, GO:0008092	65.3932	93.11	42.72	131.186	0.0106698	1.08057	0.224116	22.697	2241.16	226970	131.186	13285.6	Deamidation of N(N342)	Deamidation of N(1)			Single Protein		P35908	21	23	16	14	18	16	43	56	100	Confident
HM	P21333	Filamin-A (FLNA_HUMAN)	FLNA	X	GO:0008283, GO:0007010, GO:0040011, GO:0009056, GO:0034330, GO:0022607, GO:0048856, GO:0007155, GO:0005694, GO:0009058, GO:0005576, GO:0005730, GO:0043226, GO:0005575, GO:0003013, GO:0003674, GO:0000278, GO:0005623, GO:0006913, GO:0007009, GO:0016192, GO:0003723, GO:0008219, GO:0140014, GO:0005829, GO:0034641, GO:0008150, GO:0061024, GO:0055085, GO:0007165, GO:0000902, GO:0007267, GO:0043234, GO:…	280.564	80.7	6.99	45.1328	0.00367081	0.132249	0.0771044	2.77785	771.044	27778.5	45.1328	1626.01	Deamidation of N(N1466)	Deamidation of N(1)	Deamidation of Q (Q942-{Q941 Q942 N948})	Deamidation of Q (1)	Single Protein		P21333	13	25	24	13	25	13	26	41	100	Confident
